# Supplementary material for: Distinct proteome pathology of circulating microparticles in systemic lupus erythematosus
Source: Clin Proteomics. 2017 Jun 21;14:23. doi: 10.1186/s12014-017-9159-8 (PMC5479039; doi:10.1186/s12014-017-9159-8)
Supplement: Supplementary file 3 — Additional file 3. Data file SSc-HC.xlsx. [file 12014_2017_9159_MOESM3_ESM.xlsx]

## Sheet: Ark1
Protein Names	Gene Names	Protein Descriptions	Uniprot	Tot_I_NOR	Tot_I_SLE	NOR/SLE	Tot_Int	NOR-078_nA	NOR-079_nA	NOR-080_nA	NOR-082_nA	NOR-083_nA	NOR-084_nA	NOR-085_nA	NOR-086_nA	NOR-087_nA	NOR-088_nA	NOR-090_nA	NOR-092_nA	NOR-095_nA	NOR-096_nA	NOR-097_nA	NOR-098_nA	NOR-099_nA	NOR-107_nA	NOR-109_nA	NOR-111_nA	NOR-112_nA	NOR-114_nA	NOR-115_nA	NOR-116_nA	NOR-117_nA	NOR-118_nA	NOR-119_nA	NOR-120_nA	NOR-121_nA	NOR-122_nA	NOR-123_nA	NOR-125_nA	NOR-126_nA	NOR-127_nA	NOR-130_nA	SLE-051_nA	SLE-059_nA	SLE-062_nA	SLE-064_nA	SLE-065_nA	SLE-066_nA	SLE-068_nA
Myosin regulatory light chain MRCL3 variant;MLC-2B;Myosin regulatory light chain 12A;Myosin regulatory light chain 2, nonsarcomeric;Myosin regulatory light chain MRLC3;Myosin RLC;Myosin regulatory light chain;cDNA FLJ76400, highly similar to Homo sapiens myosin regulatory light chain MRCL3 (MRCL3), mRNA;Myosin regulatory light chain MRCL3, isoform CRA_a	MLCB;MRLC3;MYL12A;RLC;hCG_2045956;MRCL3	Myosin regulatory light chain MRCL3 variant;Myosin regulatory light chain 12A;13 kDa protein	Q53HL1;P19105;Q2F834;Q53X45	3.88297e+09	2.41795e+09	1.6059	6.30093e+09	7.87091e+07	1.05396e+08	7.91168e+07	1.11647e+08	8.82486e+07	1.35733e+08	7.53814e+07	1.04822e+08	6.80452e+07	7.2052e+07	1.10444e+08	1.21967e+08	1.04587e+08	7.87166e+07	1.44639e+08	1.13806e+08	1.23107e+08	1.32163e+08	1.50087e+08	1.52313e+08	1.50408e+08	1.11796e+08	1.31691e+08	7.70976e+07	6.95978e+07	1.3276e+08	1.2144e+08	1.50631e+08	1.48511e+08	1.30986e+08	1.18493e+08	1.17292e+08	7.28963e+07	7.25799e+07	1.25814e+08	3.93341e+07	4.83232e+07	5.32585e+07	4.85859e+07	5.97711e+07	4.86378e+07	5.32897e+07
cDNA FLJ56329, highly similar to Myosin light polypeptide 6;17 kDa myosin light chain;Myosin light chain 3;Myosin light chain alkali 3;Myosin light polypeptide 6;Smooth muscle and nonmuscle myosin light chain alkali 6;MYL6 protein	MYL6	cDNA FLJ56329, highly similar to Myosin light polypeptide 6;Isoform Non-muscle of Myosin light polypeptide 6;Isoform Smooth muscle of Myosin light polypeptide 6;16 kDa protein;13 kDa protein;11 kDa protein;13 kDa protein;11 kDa protein;10 kDa protein;8 kDa	B7Z6Z4;P60660-1;P60660;P60660-2;Q6IBG5	3.58335e+09	2.34279e+09	1.52953	5.92614e+09	7.12455e+07	1.03443e+08	6.81229e+07	1.02483e+08	8.55515e+07	1.18913e+08	7.26247e+07	9.93197e+07	6.31798e+07	6.45294e+07	1.09333e+08	1.12749e+08	9.90943e+07	7.49663e+07	1.389e+08	1.08067e+08	1.11847e+08	1.15839e+08	1.29159e+08	1.4385e+08	1.47012e+08	1.08502e+08	1.18436e+08	8.13617e+07	6.52577e+07	1.15518e+08	1.06102e+08	1.33879e+08	1.34527e+08	1.25155e+08	1.04353e+08	1.07514e+08	6.65955e+07	6.74604e+07	1.08462e+08	3.24796e+07	4.43676e+07	5.11655e+07	5.62088e+07	5.35075e+07	5.00547e+07	4.8627e+07
Cellular myosin heavy chain, type A;Myosin heavy chain 9;Myosin heavy chain, non-muscle IIa;Myosin-9;Non-muscle myosin heavy chain A;Non-muscle myosin heavy chain IIa;cDNA FLJ77145, highly similar to Homo sapiens myosin, heavy polypeptide 9, non-muscle (MYH9), mRNA;cDNA FLJ57040, highly similar to Myosin-9;MYH9 variant protein;Myosin, heavy polypeptide 9, non-muscle, isoform CRA_a;Non-muscle myos…	MYH9;hCG_41454	Isoform 1 of Myosin-9;Isoform 2 of Myosin-9	P35579-1;P35579;A8K6E4;B4E3S1;Q60FE2;Q86XU5;Q99529;P35579-2;Q2PS10;Q9UMJ0	4.04201e+10	2.73567e+10	1.47752	6.77767e+10	8.37773e+08	1.15766e+09	8.06618e+08	1.23235e+09	9.72373e+08	1.46423e+09	8.21317e+08	1.1128e+09	6.55074e+08	7.48038e+08	1.19639e+09	1.2139e+09	9.378e+08	8.00597e+08	1.42482e+09	9.86549e+08	1.25876e+09	1.29585e+09	1.47599e+09	1.65842e+09	1.55335e+09	1.30544e+09	1.45288e+09	1.04154e+09	7.59083e+08	1.38217e+09	1.18913e+09	1.51991e+09	1.48264e+09	1.40014e+09	1.16851e+09	1.24179e+09	8.32367e+08	7.45559e+08	1.28824e+09	4.41581e+08	5.08829e+08	5.32255e+08	5.40596e+08	5.73248e+08	2.23817e+09	5.28127e+08
Antigen CD42b-alpha;Glycocalicin;Platelet glycoprotein Ib alpha chain;Platelet glycoprotein Ib alpha polypeptide;Glycoprotein Ib alpha polypeptide	GP1BA	70 kDa protein;Platelet glycoprotein Ib alpha chain	P07359;A5CKE2;Q06AK0	5.92575e+08	3.74651e+08	1.58167	9.67225e+08	1.26095e+07	1.66281e+07	9.46038e+06	1.59633e+07	1.95008e+07	2.91459e+07	1.28369e+07	1.74505e+07	8.89075e+06	7.98853e+06	1.91733e+07	2.03974e+07	1.59314e+07	1.10596e+07	1.77924e+07	1.25864e+07	1.75646e+07	1.83984e+07	2.24618e+07	2.70141e+07	2.21543e+07	1.63015e+07	1.65854e+07	1.87272e+07	1.37343e+07	2.32732e+07	1.73051e+07	2.27969e+07	2.26569e+07	2.0001e+07	1.47365e+07	1.39977e+07	9.62033e+06	1.11582e+07	1.66719e+07	5.24548e+06	1.01363e+07	8.09547e+06	7.02125e+06	7.54273e+06	3.20664e+06	5.81802e+06
GPalpha IIb;Integrin alpha-IIb;Integrin alpha-IIb heavy chain;Integrin alpha-IIb light chain, form 1;Integrin alpha-IIb light chain, form 2;Platelet membrane glycoprotein IIb;Glycoprotein IIb;cDNA FLJ56496, highly similar to Integrin alpha-IIb;Integrin subunit aIIb;Integrin alpha-IIb variant	GP2B;ITGA2B;ITGAB	Isoform 1 of Integrin alpha-IIb;Isoform 2 of Integrin alpha-IIb;Isoform 3 of Integrin alpha-IIb	P08514-1;P08514;Q6LDK5;P08514-2;P08514-3;B4DLU2;Q0MVN7;Q59FA8	8.96854e+09	6.29709e+09	1.42424	1.52656e+10	2.62718e+08	2.33088e+08	1.86543e+08	2.84058e+08	1.76979e+08	3.53336e+08	1.96674e+08	2.65907e+08	1.36193e+08	1.6719e+08	2.58228e+08	2.88333e+08	2.03585e+08	1.77877e+08	2.58407e+08	1.9724e+08	2.61564e+08	3.42182e+08	3.0918e+08	3.97157e+08	3.68439e+08	2.52595e+08	3.00382e+08	1.85321e+08	1.52275e+08	3.49315e+08	2.83598e+08	3.12622e+08	3.42032e+08	3.14978e+08	2.18645e+08	2.4781e+08	1.94259e+08	2.00244e+08	2.89582e+08	2.16891e+08	2.36261e+08	1.3988e+08	1.2911e+08	1.487e+08	1.15901e+08	1.19813e+08
ADP-ribosylation factor-like protein 6-interacting protein 5;Cytoskeleton-related vitamin A-responsive protein;Dermal papilla-derived protein 11;Glutamate transporter EAAC1-interacting protein;GTRAP3-18;JM5;PRA1 family protein 3;Prenylated Rab acceptor protein 2;Protein JWa;Putative MAPK-activating protein PM27;cDNA FLJ90131 fis, clone HEMBB1000447, highly similar to PRA1 family protein 3;cDNA FL…	ARL6IP5;DERP11;HSPC127;JWA;PRA2;PRAF3	PRA1 family protein 3;cDNA FLJ52128, highly similar to PRA1 family protein 3;cDNA FLJ51702, moderately similar to PRA1 family protein 3;Putative uncharacterized protein ARL6IP5;Putative uncharacterized protein ARL6IP5;Putative uncharacterized protein ARL6I	O75915;B2R6V5;B3KQB4;B4DZZ0;B4DWQ6;C9JVC5;C9JQU6;C9JZ39	2.59645e+08	1.62111e+08	1.60165	4.21756e+08	7.35137e+06	7.61696e+06	4.84439e+06	6.92097e+06	5.97094e+06	1.16212e+07	5.52816e+06	8.72014e+06	4.4735e+06	5.27259e+06	7.50926e+06	8.40549e+06	5.68354e+06	4.27539e+06	7.93283e+06	5.13795e+06	7.87652e+06	1.00629e+07	1.0487e+07	1.32869e+07	1.02117e+07	7.63501e+06	8.79207e+06	4.72628e+06	4.44028e+06	1.02843e+07	6.85532e+06	1.08064e+07	8.95483e+06	7.42212e+06	7.63405e+06	7.14948e+06	3.96299e+06	3.72126e+06	8.07074e+06	1.08951e+06	3.31544e+06	3.16148e+06	3.06656e+06	3.52967e+06	0	3.52591e+06
21 kDa transmembrane-trafficking protein;p24delta;S31III125;Tmp-21-I;Transmembrane emp24 domain-containing protein 10;Transmembrane protein Tmp21;cDNA FLJ52032, highly similar to Transmembrane emp24 domain-containing protein 10;Full-length cDNA 5-PRIME end of clone CS0DF013YM24 of Fetal brain of Homo sapiens (Human) variant;cDNA FLJ53754, highly similar to Transmembrane emp24 domain-containing pr…	TMED10;TMP21	Transmembrane emp24 domain-containing protein 10;cDNA FLJ53754, highly similar to Transmembrane emp24 domain-containing protein 10	P49755;B2R605;B4DZH3;Q53GF9;B4DL12	9.88272e+07	5.80979e+07	1.70105	1.56925e+08	3.33514e+06	2.82084e+06	1.93769e+06	2.93356e+06	1.97474e+06	4.36745e+06	1.41199e+06	3.77391e+06	1.38035e+06	1.85269e+06	2.78408e+06	3.05942e+06	2.19797e+06	1.87565e+06	2.98818e+06	1.79763e+06	2.87677e+06	4.24634e+06	3.32191e+06	5.05173e+06	3.74052e+06	3.16361e+06	3.1975e+06	2.01589e+06	1.52592e+06	3.67405e+06	2.84907e+06	4.21341e+06	3.13396e+06	2.89837e+06	2.87385e+06	2.94252e+06	1.91875e+06	1.42571e+06	3.26608e+06	1.37091e+06	1.32113e+06	1.14128e+06	1.90773e+06	1.31708e+06	708355	1.45834e+06
20 kDa myosin light chain;MLC-2C;Myosin regulatory light chain 2, smooth muscle isoform;Myosin regulatory light chain 9;Myosin regulatory light chain MRLC1;Myosin regulatory light polypeptide 9;Myosin RLC;MYL9 protein;Regulatory myosin light chain long version;Myosin, light chain 9, regulatory;Myosin, light polypeptide 9, regulatory, isoform CRA_c;Regulatory myosin light chain short version	MLC2;MRLC1;MYL9;MYRL2;hCG_1645602;RP5-977B1.9-002	Myosin regulatory light polypeptide 9;myosin regulatory light chain 9 isoform b	P24844;Q6IBG1;Q71U02;Q9BUF9	4.94542e+08	3.23147e+08	1.53039	8.17689e+08	8.48046e+06	1.49713e+07	8.78562e+06	1.48826e+07	1.0761e+07	2.06797e+07	1.04611e+07	1.45792e+07	9.59443e+06	9.17446e+06	1.3423e+07	1.41551e+07	1.08325e+07	8.86902e+06	1.91404e+07	1.47139e+07	1.69732e+07	1.33759e+07	2.09839e+07	1.92207e+07	1.1121e+07	1.61467e+07	1.88877e+07	8.61102e+06	8.13135e+06	1.60319e+07	1.13043e+07	1.99981e+07	2.1516e+07	2.03838e+07	1.61873e+07	1.62764e+07	1.05389e+07	1.14929e+07	1.38571e+07	6.69847e+06	7.20968e+06	8.43858e+06	5.60428e+06	5.06686e+06	1.07323e+07	6.33006e+06
cDNA FLJ54854, highly similar to Junctional adhesion molecule A;Junctional adhesion molecule 1;Junctional adhesion molecule A;Platelet adhesion molecule 1;Platelet F11 receptor;cDNA FLJ90671 fis, clone PLACE1005544, highly similar to Junctional adhesion molecule 1;F11 receptor;F11 receptor protein;F11 receptor, isoform CRA_c;F11R protein;JAM1;Junction adhesion molecule;cDNA FLJ59609, highly simil…	F11R;JAM1;JCAM;UNQ264/PRO301;hCG_20857;RP11-544M22.2-001	cDNA FLJ54854, highly similar to Junctional adhesion molecule A;Junctional adhesion molecule A;30 kDa protein;Junction adhesion molecule;cDNA FLJ59609, highly similar to Junctional adhesion molecule A	B7Z5W1;Q9Y624;Q6FIB4;Q9Y5B2;B7Z941	1.56126e+08	1.06048e+08	1.47222	2.62174e+08	4.61318e+06	3.95777e+06	3.2538e+06	5.41795e+06	3.36986e+06	7.08127e+06	3.38043e+06	5.30723e+06	2.619e+06	3.27394e+06	4.70646e+06	4.60585e+06	3.10989e+06	2.74378e+06	3.67996e+06	2.85401e+06	4.92629e+06	5.78517e+06	4.995e+06	6.62231e+06	4.44673e+06	4.06578e+06	4.34508e+06	3.42836e+06	2.40203e+06	6.15281e+06	5.10396e+06	6.12092e+06	6.53035e+06	6.14852e+06	4.20967e+06	4.11927e+06	3.53632e+06	3.97085e+06	5.2421e+06	2.52664e+06	3.65288e+06	2.28702e+06	2.39422e+06	2.67157e+06	0	2.24921e+06
Tropomodulin-3;Ubiquitous tropomodulin;Putative uncharacterized protein DKFZp686E1899	TMOD3;DKFZp686E1899	Tropomodulin-3	Q9NYL9;Q5HYL6	8.06276e+07	4.01504e+07	2.00814	1.20778e+08	1.23891e+06	2.43513e+06	1.74152e+06	2.60421e+06	3.18985e+06	2.33133e+06	1.11337e+06	1.79701e+06	1.56182e+06	1.42145e+06	2.48125e+06	1.83315e+06	2.41068e+06	1.31815e+06	2.47102e+06	2.29189e+06	2.07705e+06	2.69543e+06	3.33064e+06	3.81774e+06	2.90059e+06	2.7954e+06	2.49551e+06	2.07257e+06	2.51113e+06	2.72619e+06	1.98583e+06	3.72181e+06	3.07258e+06	2.86043e+06	3.12778e+06	2.2981e+06	569271	770949	2.55782e+06	118124	472028	1.18048e+06	1.18577e+06	1.04298e+06	499009	815010
Foocen;Neurite outgrowth inhibitor;Neuroendocrine-specific protein;Neuroendocrine-specific protein C homolog;Reticulon-4;Reticulon-5;RTN-x;Putative uncharacterized protein RTN4;RTN4 protein;Reticulon 4, isoform CRA_a;RTN4;RTN4 isoform B1;NOGO-A	KIAA0886;My043;NOGO;RTN4;SP1507;hCG_1784307;Nbla00271	Isoform 2 of Reticulon-4;Isoform 1 of Reticulon-4;Isoform 5 of Reticulon-4;Isoform 4 of Reticulon-4	Q9NQC3-2;Q9NQC3;Q53R94;Q6IPN0;Q7L7Q6;Q9NQC3-1;Q9NQC3-5;Q9NQC3-4;Q3LIF4	3.40832e+08	2.2338e+08	1.52579	5.64212e+08	8.02682e+06	8.72471e+06	4.55015e+06	7.55881e+06	9.23533e+06	1.68389e+07	8.41899e+06	9.83498e+06	5.17955e+06	5.58639e+06	9.60086e+06	1.01658e+07	6.84842e+06	5.79225e+06	9.85821e+06	6.81934e+06	1.11471e+07	1.07833e+07	1.46994e+07	1.61928e+07	1.41583e+07	8.90106e+06	1.05044e+07	1.08129e+07	9.21778e+06	1.32673e+07	9.49839e+06	1.29219e+07	1.17229e+07	9.33484e+06	1.15656e+07	8.64563e+06	8.14331e+06	6.80865e+06	9.4672e+06	1.35414e+07	4.71557e+06	4.35799e+06	4.84089e+06	5.49937e+06	8.56358e+06	3.51359e+06
Integrin beta-6;Integrin beta	ITGB6	Integrin beta-6;Integrin beta;Putative uncharacterized protein ITGB6	P18564;A8K2N5;B4E2B8;C9JA97	6.31192e+07	4.49936e+07	1.40285	1.08113e+08	1.86023e+06	2.00845e+06	1.0544e+06	1.91184e+06	1.48104e+06	2.67244e+06	1.44296e+06	2.00013e+06	1.10303e+06	1.1221e+06	2.01148e+06	1.8024e+06	1.29653e+06	1.24553e+06	1.68595e+06	1.2038e+06	2.29769e+06	2.43477e+06	2.00688e+06	2.57508e+06	2.28207e+06	1.66241e+06	1.56186e+06	1.67761e+06	1.27721e+06	2.06228e+06	1.74475e+06	2.64988e+06	2.229e+06	1.92018e+06	1.78923e+06	2.05631e+06	1.45124e+06	1.4902e+06	2.04829e+06	1.72253e+06	1.68283e+06	1.11142e+06	881854	970444	0	784498
cDNA FLJ54691, highly similar to Thromboxane-A synthase (EC 5.3.99.5);Putative uncharacterized protein TBXAS1;Cytochrome P450 5A1;Thromboxane-A synthase;HCG14925, isoform CRA_a;Thromboxane A synthase 1 (Platelet, cytochrome P450, family 5, subfamily A) isoform TXS-I variant;Thromboxane synthase;cDNA FLJ59444, highly similar to Thromboxane-A synthase (EC 5.3.99.5);HCG2044058;TBXAS1 protein;cDNA FL…	TBXAS1;CYP5;CYP5A1;hCG_14925;thromboxane synthase;hCG_2044058	thromboxane A synthase 1, platelet isoform 3;thromboxane A synthase 1, platelet isoform 1;thromboxane A synthase 1, platelet isoform 2;cDNA FLJ59444, highly similar to Thromboxane-A synthase;cDNA FLJ58823, highly similar to Thromboxane-A synthase;Putative	B4DJG6;C9J8N6;P24557;Q53F23;Q16843;Q86UL7;Q9UDV3;B4DVP1;Q96CN2;B4E0M5;C9JS68	3.46355e+08	2.05414e+08	1.68613	5.51769e+08	9.89318e+06	9.57715e+06	7.35095e+06	1.0612e+07	7.26706e+06	1.45482e+07	6.5492e+06	1.19886e+07	4.38562e+06	8.1283e+06	8.44824e+06	9.28762e+06	7.20101e+06	5.7789e+06	9.14054e+06	5.48488e+06	1.18345e+07	1.25987e+07	1.2909e+07	1.66583e+07	1.30279e+07	9.60088e+06	1.30713e+07	7.75018e+06	5.54344e+06	1.41055e+07	1.1566e+07	1.26391e+07	1.06775e+07	1.42771e+07	1.37614e+07	9.83413e+06	4.67486e+06	4.99548e+06	1.11877e+07	765468	4.69128e+06	5.16451e+06	4.01582e+06	5.02853e+06	0	4.3238e+06
Integrin beta-3;Platelet membrane glycoprotein IIIa;Integrin beta	GP3A;ITGB3	Isoform Beta-3A of Integrin beta-3;Isoform Beta-3C of Integrin beta-3;Isoform Beta-3B of Integrin beta-3	P05106-1;P05106;P05106-3;P05106-2;A7U833;B4DTY9;Q1PBM2;Q2YFE1	3.78051e+09	2.54623e+09	1.48475	6.32674e+09	1.03977e+08	8.88238e+07	6.15802e+07	1.08697e+08	8.58443e+07	1.61397e+08	8.03191e+07	1.11545e+08	5.41872e+07	6.23232e+07	1.06544e+08	1.38743e+08	9.01536e+07	6.77865e+07	1.10786e+08	1.52742e+08	1.11487e+08	1.19982e+08	1.55899e+08	1.82787e+08	1.4274e+08	1.22726e+08	1.38433e+08	8.04793e+07	7.78172e+07	1.38163e+08	1.19195e+08	1.25138e+08	1.18092e+08	1.16268e+08	9.29824e+07	1.04648e+08	6.64016e+07	6.88835e+07	1.12935e+08	8.1694e+07	8.10922e+07	4.61917e+07	4.13835e+07	5.54564e+07	8.53777e+07	4.6936e+07
155 kDa platelet multimerin;Elastin microfibril interface located protein 4;EMILIN-4;Endothelial cell multimerin;Multimerin-1;Platelet glycoprotein Ia*;cDNA FLJ55622, highly similar to Multimerin-1	ECM;EMILIN4;GPIA*;MMRN;MMRN1	Isoform 1 of Multimerin-1	Q13201-1;Q13201;B7Z7R8	1.64575e+09	1.06695e+09	1.54247	2.7127e+09	4.07664e+07	5.3861e+07	3.92914e+07	5.43641e+07	4.34786e+07	7.68696e+07	3.07577e+07	5.30314e+07	2.98194e+07	3.64669e+07	4.30561e+07	4.07833e+07	3.57443e+07	2.67404e+07	3.72944e+07	3.07188e+07	4.37033e+07	7.52571e+07	6.39946e+07	9.50808e+07	6.11486e+07	4.55178e+07	5.58252e+07	4.39015e+07	3.38204e+07	6.3523e+07	3.42394e+07	5.63579e+07	5.30084e+07	5.06435e+07	4.82045e+07	5.11608e+07	2.10391e+07	2.11804e+07	5.50956e+07	2.97721e+07	1.77713e+07	2.51283e+07	1.72739e+07	2.26935e+07	9.89341e+06	2.41244e+07
Cardiac myosin light chain 1;Myosin light chain 1, slow-twitch muscle B/ventricular isoform;Myosin light chain 3;Ventricular/slow twitch myosin alkali light chain;Myosin light chain 1/3, skeletal muscle isoform;Myosin light chain alkali 1/2;Putative uncharacterized protein MYL1	MYL3;MYL1	Myosin light chain 3;Myosin light chain 1, skeletal muscle isoform;Myosin light chain 3, skeletal muscle isoform	P08590;B2R534;P05976;Q53SD2;P06741;Q53R15	2.11105e+08	1.1704e+08	1.8037	3.28144e+08	5.24864e+06	6.74932e+06	2.8038e+06	5.32976e+06	5.40034e+06	6.19076e+06	3.02626e+06	4.30147e+06	4.99646e+06	2.43228e+06	7.35344e+06	8.26641e+06	6.20136e+06	4.74587e+06	1.09337e+07	5.65363e+06	7.32553e+06	7.57408e+06	8.0603e+06	8.71574e+06	8.76902e+06	6.25852e+06	7.52786e+06	5.11535e+06	4.50782e+06	6.98718e+06	5.7109e+06	7.67325e+06	6.67147e+06	5.58949e+06	4.94678e+06	7.13927e+06	3.55058e+06	2.9804e+06	6.36759e+06	1.03702e+06	2.19256e+06	2.93158e+06	1.48908e+06	2.99759e+06	0	2.53907e+06
Cyclooxygenase-1;Prostaglandin G/H synthase 1;Prostaglandin H2 synthase 1;Prostaglandin-endoperoxide synthase 1;cDNA FLJ53280, highly similar to Prostaglandin G/H synthase 1 (EC 1.14.99.1);Cyclooxygenase 1b3;Cyclooxygenase 1b2;cDNA FLJ61263, highly similar to Prostaglandin G/H synthase 1 (EC 1.14.99.1)	COX1;PTGS1;PTSG1	Cyclooxygenase 1b3;Isoform Short of Prostaglandin G/H synthase 1	P23219-1;P23219;B4E2S5;Q3HY28;Q3HY29;P23219-2;B4DHQ2;Q6LCE7	5.50702e+08	3.81511e+08	1.44348	9.32213e+08	1.4045e+07	1.34461e+07	1.17968e+07	1.7026e+07	9.92212e+06	2.32558e+07	1.21888e+07	1.80605e+07	7.68438e+06	1.06065e+07	1.51969e+07	1.50291e+07	1.08157e+07	8.18013e+06	1.67094e+07	1.18016e+07	1.76822e+07	1.97247e+07	2.12802e+07	2.93674e+07	1.59272e+07	1.96686e+07	1.63716e+07	1.07193e+07	8.20505e+06	2.23872e+07	1.57334e+07	2.26344e+07	1.99192e+07	2.14868e+07	1.8931e+07	1.70774e+07	9.66722e+06	9.92877e+06	1.82255e+07	8.25022e+06	7.93627e+06	7.16173e+06	6.2645e+06	8.43053e+06	4.80639e+07	7.65303e+06
Extended synaptotagmin-1;Membrane-bound C2 domain-containing protein;cDNA FLJ12728 fis, clone NT2RP2000040, highly similar to Protein FAM62A;cDNA FLJ46898 fis, clone UTERU3022168, highly similar to Protein FAM62A	ESYT1;FAM62A;KIAA0747;MBC2	Isoform 2 of Extended synaptotagmin-1;Isoform 1 of Extended synaptotagmin-1;cDNA FLJ46898 fis, clone UTERU3022168, highly similar to Protein FAM62A	Q9BSJ8-2;Q9BSJ8;B3KMV5;Q9BSJ8-1;B3KY56	4.66263e+07	3.04512e+07	1.53118	7.70775e+07	1.00841e+06	1.37013e+06	957389	1.40499e+06	1.4399e+06	2.25848e+06	1.09298e+06	1.5182e+06	898989	1.15435e+06	1.3624e+06	1.19132e+06	723077	919204	1.58945e+06	877965	1.28701e+06	1.25068e+06	1.72815e+06	2.33506e+06	1.88618e+06	1.47607e+06	1.3769e+06	1.16708e+06	1.04804e+06	1.76952e+06	1.09457e+06	2.14071e+06	1.33323e+06	1.46477e+06	1.41205e+06	1.53375e+06	220658	1.08812e+06	1.24652e+06	151369	759328	692868	506355	547588	1.14501e+06	613689
cDNA FLJ55821, highly similar to Homo sapiens transmembrane protein 40 (TMEM40), mRNA;Transmembrane protein 40;Putative uncharacterized protein TMEM40;Transmembrane protein 40, isoform CRA_a	TMEM40;hCG_1778228	cDNA FLJ55821, highly similar to Homo sapiens transmembrane protein 40 (TMEM40), mRNA;Isoform 1 of Transmembrane protein 40;Isoform 2 of Transmembrane protein 40;Putative uncharacterized protein TMEM40	B4DXI0;Q8WWA1-1;Q8WWA1;Q8WWA1-2;C9JID5	6.69594e+06	1.0951e+06	6.11448	7.79104e+06	65031.8	97162.2	20985.5	86565.9	1.08833e+06	310253	30674.7	99370.7	25523.5	59949.8	176279	124230	75710.2	55726.5	170433	59391.2	85782.1	217286	285457	182878	166321	107447	203073	367748	305415	255703	144253	505961	307186	189480	319318	189183	31123.9	37495.5	249210	0	55433.2	27886.5	0	51731.2	0	0
Calcium pump 3;Sarcoplasmic/endoplasmic reticulum calcium ATPase 3;Putative uncharacterized protein ATP2A3;cDNA FLJ77199, highly similar to Homo sapiens ATPase, Ca++ transporting, ubiquitous (ATP2A3), transcript variant 6, mRNA	ATP2A3	Putative uncharacterized protein ATP2A3;ATPase, Ca++ transporting, ubiquitous isoform e;Isoform SERCA3B of Sarcoplasmic/endoplasmic reticulum calcium ATPase 3;Isoform SERCA3C of Sarcoplasmic/endoplasmic reticulum calcium ATPase 3;Isoform SERCA3A of Sarcopl	Q93084-6;Q93084;A8MYK9;Q93084-5;Q93084-1;Q93084-3;Q93084-2;A8K9K1;Q93084-4;A8MZG0	8.49414e+08	5.71799e+08	1.48551	1.42121e+09	2.60923e+07	2.33088e+07	1.8277e+07	2.59754e+07	1.52214e+07	3.74893e+07	1.72236e+07	2.63018e+07	1.22405e+07	1.65644e+07	2.5553e+07	2.48227e+07	1.68483e+07	1.29234e+07	2.34051e+07	2.20665e+07	2.87381e+07	3.0237e+07	2.81965e+07	4.2123e+07	2.83295e+07	2.5236e+07	2.66219e+07	1.38774e+07	1.22892e+07	3.28421e+07	2.6527e+07	3.56533e+07	3.0994e+07	2.68181e+07	2.28312e+07	2.43099e+07	1.90381e+07	2.29971e+07	2.74416e+07	2.26157e+07	1.46848e+07	1.1957e+07	1.31154e+07	1.44912e+07	9.63448e+06	1.06971e+07
Foocen;Neurite outgrowth inhibitor;Neuroendocrine-specific protein;Neuroendocrine-specific protein C homolog;Reticulon-4;Reticulon-5;RTN-x;cDNA FLJ54947, highly similar to Reticulon-4;NOGO-A;Putative uncharacterized protein RTN4;Reticulon 4, isoform CRA_c;Reticulon 4, isoform CRA_f;RNT4;RTN4 isoform Ab;RTN4 isoform D;RTN4 isoform E;RTN4 isoform F;RTN4 isoform G;RTN4 isoform Aa;Nogo-C;Reticulon 4,…	KIAA0886;My043;NOGO;RTN4;SP1507;Nbla10545;hCG_1784307;NOGOC	Isoform 6 of Reticulon-4;Putative uncharacterized protein RTN4;Nogo-C;Isoform 3 of Reticulon-4	Q9NQC3-6;Q9NQC3;B4DZ44;Q3LIF1;Q53RF4;Q8IUA4;C9J603;A6XGP7;Q9NQC3-3;Q53SY1;Q7L7Q5	6.03973e+07	3.28933e+07	1.83616	9.32906e+07	1.47632e+06	1.57642e+06	1.0678e+06	1.56876e+06	1.04327e+06	2.84412e+06	1.64575e+06	1.65633e+06	885896	1.05213e+06	1.72865e+06	2.02239e+06	1.14894e+06	897264	2.73343e+06	894226	1.9458e+06	2.0403e+06	2.24243e+06	3.61182e+06	1.83379e+06	1.4171e+06	1.77889e+06	1.33233e+06	975974	2.67205e+06	2.10926e+06	2.49373e+06	2.65718e+06	1.77801e+06	2.13145e+06	1.9831e+06	307395	972931	1.87211e+06	105069	527356	1.00647e+06	797079	1.00846e+06	0	694424
Neuroendocrine-specific protein-like 2;Neuroendocrine-specific protein-like II;Reticulon-3;cDNA FLJ54729, highly similar to Homo sapiens reticulon 3 (RTN3), transcript variant 2, mRNA;cDNA FLJ60267, highly similar to Homo sapiens reticulon 3 (RTN3), transcript variant 2, mRNA;cDNA FLJ50772, highly similar to Reticulon-3	ASYIP;NSPL2;RTN3	Isoform 1 of Reticulon-3;Isoform 2 of Reticulon-3;Isoform 4 of Reticulon-3;Isoform 3 of Reticulon-3	O95197-1;O95197;B7Z8W8;O95197-2;B7Z3E3;O95197-4;O95197-3;B7Z361	7.63343e+07	4.56248e+07	1.67309	1.21959e+08	1.82827e+06	1.97419e+06	1.13176e+06	1.76366e+06	1.57405e+06	3.62681e+06	1.85718e+06	2.60956e+06	1.20115e+06	1.43168e+06	2.27981e+06	2.50524e+06	1.57783e+06	1.1934e+06	1.94453e+06	874934	2.39692e+06	3.4018e+06	2.70195e+06	3.95676e+06	3.32061e+06	2.30804e+06	3.13327e+06	1.5501e+06	1.3182e+06	3.17995e+06	2.47217e+06	3.09164e+06	2.43076e+06	2.28058e+06	2.68337e+06	2.20931e+06	1.27384e+06	1.07857e+06	2.17242e+06	734150	1.01788e+06	1.00543e+06	1.19155e+06	1.0385e+06	0	1.22133e+06
ADP-ribosylation factor-like protein 6-interacting protein 2;Atlastin-2;cDNA FLJ53876, highly similar to Homo sapiens ADP-ribosylation factor-like 6 interacting protein 2 (ARL6IP2), mRNA;cDNA FLJ57300, highly similar to Homo sapiens ADP-ribosylation factor-like 6 interacting protein 2 (ARL6IP2), mRNA;cDNA FLJ51152, highly similar to Homo sapiens ADP-ribosylation factor-like 6 interacting protein …	ARL6IP2;ATL2	Isoform 1 of Atlastin-2;Isoform 2 of Atlastin-2;cDNA FLJ51152, highly similar to Homo sapiens ADP-ribosylation factor-like 6 interacting protein 2 (ARL6IP2), mRNA;Putative uncharacterized protein ATL2;Putative uncharacterized protein ATL2	Q8NHH9-1;Q8NHH9;Q8NHH9-2;B7Z1X2;B7Z2H0;B7Z7X8;B7Z8V5;C9J398;C9JC25	6.09287e+06	4.164e+06	1.46322	1.02569e+07	185405	145274	154665	200071	135970	228794	120358	177307	90804.1	167014	144976	125397	110956	96236.6	186089	108661	165074	244925	217918	281505	208111	195114	213189	147684	120852	205032	160323	255982	234678	200089	174282	207495	143082	143864	195693	162633	102081	80660.6	108039	92363.7	0	100553
Outer mitochondrial membrane protein porin 2;Voltage-dependent anion-selective channel protein 2;cDNA FLJ60120, highly similar to Voltage-dependent anion-selective channel protein 2;cDNA, FLJ78818, highly similar to Voltage-dependent anion-selective channel protein 2	VDAC2	Isoform 1 of Voltage-dependent anion-selective channel protein 2;Isoform 3 of Voltage-dependent anion-selective channel protein 2;similar to voltage-dependent anion channel 2;similar to voltage-dependent anion channel 2;Isoform 2 of Voltage-dependent anion	P45880-1;P45880;P45880-3;B4DKM5;P45880-2	1.52698e+08	1.04587e+08	1.46001	2.57285e+08	4.73727e+06	4.43539e+06	3.88358e+06	4.96076e+06	3.25575e+06	5.80681e+06	4.05494e+06	5.30825e+06	2.52838e+06	3.03006e+06	3.60863e+06	5.43871e+06	3.15099e+06	2.28705e+06	3.88844e+06	3.21347e+06	4.9739e+06	4.45646e+06	5.96283e+06	5.35144e+06	5.49309e+06	5.28356e+06	5.84255e+06	2.45261e+06	2.50132e+06	5.88081e+06	4.38224e+06	5.79974e+06	5.72421e+06	5.16288e+06	3.74292e+06	4.38728e+06	3.60169e+06	2.94277e+06	5.16743e+06	3.02217e+06	3.79138e+06	2.21044e+06	3.25547e+06	2.41359e+06	0	1.30198e+06
CDP-DAG synthase 2;CDP-DG synthase 2;CDP-diacylglycerol synthase 2;CDP-diglyceride pyrophosphorylase 2;CDP-diglyceride synthase 2;CTP:phosphatidate cytidylyltransferase 2;Phosphatidate cytidylyltransferase 2;Phosphatidate cytidylyltransferase	CDS2	Isoform 1 of Phosphatidate cytidylyltransferase 2	O95674-1;O95674;B3KM95;B3KNK4;B4E3K6	9.93817e+06	4.02734e+06	2.46767	1.39655e+07	182164	219927	165864	271052	408906	737831	241882	462010	160687	142965	274508	280983	198441	160946	255221	107940	381662	280322	555790	429480	464406	430153	456105	127367	173614	243940	305070	359526	422356	249643	261970	243348	69473.8	0	212614	0	74837.8	73394.2	44329.2	100130	0	90855.1
Glycoprotein 9;Platelet glycoprotein IX	GP9	Platelet glycoprotein IX	P14770;O43705	3.76334e+08	2.44727e+08	1.53777	6.2106e+08	8.92955e+06	1.04631e+07	6.30044e+06	9.75693e+06	6.67521e+06	1.76152e+07	9.04115e+06	1.28186e+07	5.85353e+06	5.91971e+06	1.30101e+07	1.09821e+07	8.74185e+06	6.41418e+06	8.34934e+06	7.37475e+06	1.0703e+07	1.49024e+07	1.48066e+07	1.94962e+07	1.48917e+07	1.04464e+07	1.29227e+07	8.5868e+06	4.88074e+06	1.53818e+07	1.09598e+07	1.51974e+07	1.44826e+07	1.38249e+07	1.09797e+07	1.06243e+07	7.12866e+06	5.82868e+06	1.20437e+07	4.78985e+06	6.17709e+06	5.11734e+06	4.74464e+06	5.98954e+06	899112	4.36026e+06
Chr2Syt;Extended synaptotagmin-2;Putative uncharacterized protein ESYT2	ESYT2;FAM62B;KIAA1228	Isoform 6 of Extended synaptotagmin-2;Isoform 1 of Extended synaptotagmin-2;Isoform 2 of Extended synaptotagmin-2;Putative uncharacterized protein ESYT2;Isoform 4 of Extended synaptotagmin-2;Putative uncharacterized protein ESYT2	A0FGR8-6;A0FGR8;A0FGR8-1;A0FGR8-2;A6NJB3;A0FGR8-4;C9JGI7	4.95487e+06	1.78256e+06	2.77964	6.73742e+06	139677	137547	117506	149132	60658.8	282786	104427	176409	98907.7	133292	146289	150279	105106	73593.3	148654	105974	134071	182021	174852	285625	91784.3	158659	198751	95734.3	70381.9	221806	157808	226974	161294	148356	179006	183349	0	0	154159	0	20565.6	41560.8	79315.1	63547	0	19396.5
Glycoprotein 5;Platelet glycoprotein V	GP5	Platelet glycoprotein V	P40197	2.03135e+08	1.33849e+08	1.51764	3.36984e+08	4.75909e+06	6.16754e+06	5.99354e+06	6.00111e+06	5.65069e+06	8.09279e+06	4.7025e+06	7.47003e+06	3.81967e+06	5.24551e+06	5.17228e+06	4.3278e+06	4.29447e+06	3.61082e+06	4.94956e+06	3.65936e+06	5.92208e+06	5.5562e+06	6.2751e+06	1.25525e+07	8.41603e+06	4.43892e+06	5.35403e+06	6.50623e+06	4.61596e+06	7.39909e+06	5.528e+06	8.95789e+06	8.28304e+06	8.18506e+06	4.04331e+06	5.64925e+06	3.494e+06	2.02011e+06	6.02133e+06	1.60279e+06	5.02085e+06	2.54019e+06	1.82329e+06	2.64544e+06	671286	2.67473e+06
Chemokine-like factor superfamily member 5;CKLF-like MARVEL transmembrane domain-containing protein 5;Chemokine-like factor super family member 5 transcript variant 6;Putative uncharacterized protein CMTM5;cDNA FLJ37521 fis, clone BRCAN2006019;cDNA FLJ75247, highly similar to Homo sapiens chemokine-like factor superfamily 5 (CKLFSF5), transcript variant 2, mRNA;CKLF-like MARVEL transmembrane doma…	CKLFSF5;CMTM5;hCG_41751	Isoform 1 of CKLF-like MARVEL transmembrane domain-containing protein 5;Isoform 2 of CKLF-like MARVEL transmembrane domain-containing protein 5;chemokine-like factor superfamily 5 isoform c;Putative uncharacterized protein CMTM5;Isoform 3 of CKLF-like MARV	Q96DZ9-1;Q96DZ9;Q96DZ9-2;Q5PY48;C9JAI6;Q96DZ9-3;Q96DZ9-5;Q96DZ9-4;Q8N1V5	1.01503e+08	6.31552e+07	1.60719	1.64658e+08	3.59327e+06	2.91109e+06	2.62764e+06	2.40185e+06	2.82345e+06	3.33375e+06	1.87899e+06	3.2071e+06	1.66964e+06	2.04731e+06	3.01433e+06	2.463e+06	2.61461e+06	2.20714e+06	2.1092e+06	1.73033e+06	3.1884e+06	4.26409e+06	3.74031e+06	5.09455e+06	4.00828e+06	3.48551e+06	3.6393e+06	1.44085e+06	2.05287e+06	2.40027e+06	3.87108e+06	3.00664e+06	3.80188e+06	3.64621e+06	3.63547e+06	2.88507e+06	1.0812e+06	2.26682e+06	3.36114e+06	877126	321258	1.24775e+06	1.40276e+06	1.35231e+06	0	1.33744e+06
Elastin microfibril interface-located protein 1;EMILIN-1	EMI;EMILIN1	EMILIN-1	Q9Y6C2	1.06807e+08	5.48688e+07	1.94658	1.61675e+08	2.69005e+06	2.6197e+06	2.01704e+06	3.56645e+06	2.67197e+06	6.3295e+06	2.65121e+06	3.11124e+06	1.88252e+06	1.73131e+06	3.24495e+06	3.80781e+06	1.90009e+06	1.38415e+06	2.30038e+06	928550	2.82395e+06	6.09233e+06	3.92823e+06	6.09643e+06	3.77269e+06	2.82812e+06	3.63482e+06	2.76616e+06	2.07404e+06	4.17e+06	2.18156e+06	4.98033e+06	3.16078e+06	3.40858e+06	2.84655e+06	2.7576e+06	1.44485e+06	845164	4.1574e+06	291079	1.96266e+06	1.72439e+06	1.15369e+06	1.65242e+06	0	779771
Fibronectin receptor subunit beta;Integrin beta-1;VLA-4 subunit beta	FNRB;ITGB1;MDF2;MSK12	Isoform Beta-1A of Integrin beta-1;Isoform Beta-1C of Integrin beta-1;Isoform Beta-1C-2 of Integrin beta-1;Isoform Beta-1D of Integrin beta-1;Isoform Beta-1B of Integrin beta-1	P05556-1;P05556;P05556-3;P05556-4;P05556-5;P05556-2	4.19505e+08	3.2159e+08	1.30447	7.41095e+08	1.16982e+07	1.10277e+07	8.98584e+06	1.49777e+07	1.11483e+07	1.50433e+07	7.82751e+06	1.33331e+07	6.95538e+06	9.02751e+06	1.14307e+07	1.33945e+07	8.79514e+06	8.44835e+06	1.09754e+07	1.03611e+07	1.19994e+07	1.60075e+07	1.38907e+07	1.55113e+07	1.71828e+07	1.19356e+07	1.04073e+07	7.97714e+06	8.59673e+06	1.46208e+07	1.06178e+07	1.77922e+07	1.38468e+07	1.2058e+07	1.28729e+07	1.39498e+07	1.13393e+07	1.14731e+07	1.39956e+07	1.45181e+07	1.23089e+07	7.23123e+06	5.84298e+06	7.08559e+06	3.12783e+06	5.82869e+06
ATP synthase-coupling factor 6, mitochondrial	ATP5A;ATP5J;ATPM;hCG_2007844	ATP synthase, H+ transporting, mitochondrial F0 complex, subunit F6 isoform b precursor;ATP synthase-coupling factor 6, mitochondrial;Putative uncharacterized protein ATP5J	P18859;Q6IB54;Q6NZ59;A8MUH2	2.55359e+07	1.30784e+07	1.95253	3.86142e+07	866273	681167	501860	1.25804e+06	580845	1.07478e+06	739039	1.11116e+06	531285	308422	399516	877389	488768	590365	884596	451414	753736	973268	799674	1.48046e+06	563675	684479	1.00471e+06	342959	332720	1.01704e+06	567023	664743	816173	929795	707951	969626	364710	322496	895707	0	459991	215037	259981	310051	0	90239.1
Adenine nucleotide translocator 3;ADP,ATP carrier protein 3;ADP,ATP carrier protein, isoform T2;ADP/ATP translocase 3;Solute carrier family 25 member 6;ADP,ATP carrier protein, liver isoform T2 variant;cDNA, FLJ92654, highly similar to Homo sapiens solute carrier family 25 (mitochondrial carrier; adenine nucleotide translocator), member 6 (SLC25A6), mRNA;SLC25A6 protein;Solute carrier family 25 (…	ANT3;CDABP0051;SLC25A6;hCG_1746794;ANT1;SLC25A4	ADP/ATP translocase 3;ADP/ATP translocase 1;17 kDa protein	P12236;Q59EI9;Q6I9V5;P12235;A8K787	2.68396e+08	1.68707e+08	1.59091	4.37103e+08	8.05364e+06	8.41075e+06	4.78805e+06	7.8921e+06	5.02435e+06	1.3107e+07	6.64314e+06	9.22907e+06	4.16935e+06	5.10095e+06	8.19725e+06	8.13281e+06	5.07871e+06	4.15224e+06	7.51908e+06	4.05625e+06	1.01564e+07	9.4235e+06	1.00696e+07	1.51492e+07	1.03279e+07	9.39822e+06	1.09268e+07	5.4326e+06	3.82529e+06	9.70532e+06	7.09332e+06	1.1265e+07	8.40797e+06	7.4107e+06	6.57802e+06	6.8897e+06	3.55857e+06	4.23307e+06	8.99062e+06	4.9568e+06	4.14271e+06	3.29215e+06	4.52004e+06	4.20324e+06	0	3.63048e+06
ATP synthase subunit beta, mitochondrial;ATP synthase subunit beta	ATP5B;ATPMB;ATPSB	ATP synthase subunit beta, mitochondrial	P06576;Q0QEN7	1.23653e+09	8.94893e+08	1.38176	2.13142e+09	3.642e+07	3.23232e+07	3.31413e+07	4.68542e+07	2.33991e+07	4.92138e+07	2.67231e+07	4.38064e+07	1.82907e+07	2.78336e+07	3.04755e+07	3.6663e+07	2.69538e+07	2.15354e+07	3.26728e+07	2.81584e+07	3.7742e+07	4.27897e+07	4.23598e+07	5.84508e+07	4.55229e+07	3.83086e+07	4.31095e+07	2.38079e+07	1.74124e+07	4.7415e+07	3.6146e+07	4.84242e+07	3.87897e+07	4.25161e+07	3.49016e+07	3.98618e+07	2.10368e+07	2.19344e+07	4.15335e+07	2.88124e+07	1.97741e+07	1.7192e+07	1.84032e+07	1.80081e+07	2.4957e+07	1.60108e+07
Androgen-regulated short-chain dehydrogenase/reductase 1;HCV core-binding protein HCBP12;Prostate short-chain dehydrogenase/reductase 1;Retinal reductase 1;Retinol dehydrogenase 11;cDNA FLJ32633 fis, clone SYNOV2000171, highly similar to Retinol dehydrogenase 11 (EC 1.1.1.-);Retinol dehydrogenase 11 (All-trans and 9-cis), isoform CRA_a;cDNA FLJ53708, highly similar to Retinol dehydrogenase 11 (EC…	ARSDR1;CGI-82;PSDR1;RDH11;hCG_21906	Isoform 1 of Retinol dehydrogenase 11;Isoform 2 of Retinol dehydrogenase 11;cDNA FLJ53708, highly similar to Retinol dehydrogenase 11	Q8TC12-1;Q8TC12;B3KQ19;Q0QD40;Q8TC12-2;A8K062;B4DDW0	1.40282e+08	8.30835e+07	1.68844	2.23365e+08	4.33423e+06	3.91283e+06	2.04269e+06	3.75497e+06	2.7236e+06	7.38259e+06	3.6622e+06	5.11478e+06	2.41749e+06	2.37438e+06	4.31644e+06	4.48462e+06	2.69425e+06	2.16609e+06	4.62664e+06	2.42898e+06	4.42555e+06	4.98838e+06	6.00732e+06	7.1779e+06	5.6926e+06	4.26373e+06	4.94476e+06	2.72553e+06	2.22942e+06	5.82711e+06	4.46686e+06	5.55726e+06	4.76993e+06	4.33345e+06	3.62687e+06	3.8141e+06	1.38701e+06	1.59805e+06	4.009e+06	119126	1.69432e+06	1.91167e+06	1.85628e+06	1.8921e+06	0	1.59192e+06
ATP synthase subunit alpha, mitochondrial;ATP synthase subunit alpha	ATP5A;ATP5A1;ATP5AL2;ATPM	ATP synthase subunit alpha, mitochondrial;ATP synthase subunit alpha;23 kDa protein	P25705;A8K092;B4DY56	9.28854e+08	6.46943e+08	1.43576	1.5758e+09	2.73482e+07	2.65893e+07	2.1788e+07	3.01491e+07	1.85561e+07	3.88339e+07	2.05865e+07	3.26233e+07	1.35816e+07	1.80948e+07	2.35424e+07	3.09043e+07	1.96882e+07	1.61457e+07	2.67905e+07	1.87643e+07	3.32781e+07	3.06147e+07	3.31371e+07	4.87352e+07	3.45259e+07	2.85408e+07	3.20735e+07	1.56446e+07	1.39806e+07	3.58219e+07	2.62274e+07	3.68217e+07	2.91647e+07	3.20467e+07	2.43603e+07	2.88015e+07	1.48569e+07	1.61772e+07	3.00585e+07	1.65282e+07	1.59063e+07	1.27587e+07	1.49154e+07	1.34759e+07	2.07885e+06	1.12493e+07
Cytochrome b5 outer mitochondrial membrane isoform;Cytochrome b5 type B;Putative uncharacterized protein DKFZp686M0619	CYB5B;CYB5M;OMB5;DKFZp686M0619	cytochrome b5 outer mitochondrial membrane precursor;Putative uncharacterized protein DKFZp686M0619	O43169;Q5HYD9	4.46757e+07	3.08309e+07	1.44906	7.55065e+07	1.23327e+06	1.11806e+06	940310	1.44577e+06	919045	1.69037e+06	1.03147e+06	1.50386e+06	931209	942136	1.13004e+06	1.30117e+06	932798	994668	1.33583e+06	1.06273e+06	1.41754e+06	1.59639e+06	1.8277e+06	1.92322e+06	2.31039e+06	1.37907e+06	1.53107e+06	830711	808729	1.73255e+06	1.20985e+06	1.65234e+06	1.59794e+06	1.18016e+06	1.317e+06	1.30192e+06	656532	434523	1.45531e+06	630776	932926	689110	672696	902559	0	508194
cDNA FLJ77631, highly similar to Homo sapiens HLA-B associated transcript 5 (BAT5), mRNA;HLA-B associated transcript 5;HLA-B associated transcript 5, isoform CRA_b;HLA-B-associated transcript 5;Protein BAT5;Protein G5;cDNA FLJ30693 fis, clone FCBBF2000685, highly similar to HLA-B-associated transcript 5;cDNA FLJ50806, highly similar to HLA-B-associated transcript 5;HLA-B associated transcript 5, …	BAT5;DADB-127H9.4-001;DAMA-236L13.6-001;DAMC-157M7.5-001;hCG_43724;G5;NG26;PP199	HLA-B associated transcript 5, isoform CRA_b;Protein BAT5;cDNA FLJ53140, highly similar to HLA-B-associated transcript 5	A8K0A4;B0UXB6;O95870;B3KNX9;B7Z4R6	3.29761e+07	1.85186e+07	1.7807	5.14946e+07	1.04514e+06	1.114e+06	662311	799362	882202	1.24316e+06	784733	1.01974e+06	490745	743498	781944	974941	575823	760603	696485	517318	1.37248e+06	1.27264e+06	1.06937e+06	1.69212e+06	1.17477e+06	1.01147e+06	1.59007e+06	537473	673907	1.36086e+06	970047	1.44527e+06	1.14426e+06	1.20211e+06	914076	962286	160206	53639.7	1.27698e+06	138291	348193	559081	376551	446502	0	548411
Antigen CD42b-beta;Platelet glycoprotein Ib beta chain	GP1BB	Isoform 2 of Platelet glycoprotein Ib beta chain;Isoform 1 of Platelet glycoprotein Ib beta chain	P13224-2;P13224;P13224-1	1.07339e+09	6.96839e+08	1.54037	1.77023e+09	3.05886e+07	3.39018e+07	1.80079e+07	2.247e+07	2.60584e+07	5.54981e+07	2.69157e+07	3.14876e+07	1.92336e+07	1.28477e+07	3.77638e+07	3.96285e+07	2.56869e+07	1.95148e+07	2.65148e+07	2.06894e+07	3.45065e+07	4.53589e+07	4.29112e+07	5.46478e+07	3.15724e+07	3.02121e+07	3.90524e+07	2.5429e+07	1.94627e+07	4.15967e+07	2.6679e+07	4.07185e+07	3.8374e+07	3.92256e+07	2.94567e+07	2.69543e+07	1.71876e+07	1.06454e+07	3.25894e+07	6.79672e+06	1.76567e+07	1.30441e+07	1.46151e+07	1.7573e+07	9.20063e+06	1.25707e+07
B-cell receptor-associated protein 31, isoform CRA_b;cDNA FLJ33051 fis, clone TRACH1000063, highly similar to B-cell receptor-associated protein 31;cDNA FLJ43643 fis, clone STOMA2008546, highly similar to B-cell receptor-associated protein 31;Putative uncharacterized protein BCAP31;B-cell receptor-associated protein 31 variant;6C6-AG tumor-associated antigen;B-cell receptor-associated protein 31;…	BCAP31;hCG_2004982;BAP31;DXS1357E	B-cell receptor-associated protein 31 isoform a;B-cell receptor-associated protein 31;Putative uncharacterized protein BCAP31;Putative uncharacterized protein BCAP31;Putative uncharacterized protein BCAP31	B3KQ79;C9J0M4;Q53G72;Q53HT6;P51572;C9JQ75;C9JSP1;C9JMD7	1.29882e+08	7.27596e+07	1.78509	2.02642e+08	4.835e+06	3.65081e+06	1.71361e+06	3.41058e+06	3.45734e+06	7.55311e+06	3.16518e+06	4.16104e+06	2.30165e+06	2.11322e+06	2.98285e+06	4.3634e+06	2.38574e+06	1.95014e+06	3.41771e+06	2.13698e+06	4.31895e+06	6.37332e+06	4.67897e+06	7.91232e+06	4.01744e+06	3.8739e+06	4.59813e+06	2.41075e+06	1.95272e+06	5.08884e+06	3.30468e+06	5.7397e+06	4.48937e+06	3.88893e+06	3.91972e+06	3.99123e+06	769599	1.247e+06	3.70851e+06	658583	1.51953e+06	1.65661e+06	1.85769e+06	1.88082e+06	488410	1.00947e+06
Stromal interaction molecule 1	GOK;STIM1	Stromal interaction molecule 1	Q13586	1.30994e+08	7.57654e+07	1.72895	2.0676e+08	3.06818e+06	3.5531e+06	1.60951e+06	3.26786e+06	4.36803e+06	6.35212e+06	2.50908e+06	3.90449e+06	1.79652e+06	1.98459e+06	4.06408e+06	4.26655e+06	3.18273e+06	1.94442e+06	3.96013e+06	2.52998e+06	4.06391e+06	4.19634e+06	4.66082e+06	7.01319e+06	6.28409e+06	3.90851e+06	4.61959e+06	3.12691e+06	2.72617e+06	5.12613e+06	3.4095e+06	6.40271e+06	4.32215e+06	4.00125e+06	4.28964e+06	3.79233e+06	1.34412e+06	1.43293e+06	3.91265e+06	2.05988e+06	1.44462e+06	1.984e+06	1.46911e+06	1.44245e+06	3.17506e+06	1.08725e+06
Antigenic surface determinant protein OA3;Integrin-associated protein;Leukocyte surface antigen CD47;Protein MER6;Integrin-associated protein CD47;Putative uncharacterized protein CD47	CD47;MER6	Isoform OA3-323 of Leukocyte surface antigen CD47;CD47 antigen isoform 3 precursor;Putative uncharacterized protein CD47;Isoform OA3-305 of Leukocyte surface antigen CD47;Isoform OA3-293 of Leukocyte surface antigen CD47	Q08722-1;Q08722;Q08722-4;Q71A41;C9JWA1;Q08722-3;Q08722-2	7.6233e+07	5.27254e+07	1.44585	1.28958e+08	1.89018e+06	1.60046e+06	1.09308e+06	2.40561e+06	1.6074e+06	3.55231e+06	1.80299e+06	1.77129e+06	1.17211e+06	1.16483e+06	1.4159e+06	2.59175e+06	1.41826e+06	1.81527e+06	1.73911e+06	1.28547e+06	2.02647e+06	2.46693e+06	2.75977e+06	3.18175e+06	2.22811e+06	2.02204e+06	3.00177e+06	1.93935e+06	2.47746e+06	3.79646e+06	2.13319e+06	2.48867e+06	3.03682e+06	3.23338e+06	2.18098e+06	2.67546e+06	1.91932e+06	1.80714e+06	2.53193e+06	4.10238e+06	1.8974e+06	1.40494e+06	951168	1.03995e+06	0	851467
Heat shock 86 kDa;Heat shock protein HSP 90-alpha;Renal carcinoma antigen NY-REN-38;Full-length cDNA 5-PRIME end of clone CS0DN005YI08 of Adult brain of Homo sapiens (human);HSP90AA1 protein;Full-length cDNA clone CS0CAP007YF18 of Thymus of Homo sapiens (human);Hsp89-alpha-delta-N	HSP90A;HSP90AA1;HSPC1;HSPCA	Isoform 2 of Heat shock protein HSP 90-alpha;Isoform 1 of Heat shock protein HSP 90-alpha;Hsp89-alpha-delta-N	P07900-2;P07900;Q86SX1;P07900-1;Q2VPJ6;Q86U12;Q8TBA7;O75322;Q96HX7	1.78958e+08	3.72368e+08	0.480595	5.51326e+08	6.64227e+06	5.65392e+06	8.1077e+06	4.93341e+06	4.7537e+06	4.92321e+06	8.04276e+06	6.43687e+06	9.42201e+06	9.92632e+06	4.43886e+06	5.43412e+06	4.38021e+06	5.51447e+06	4.9206e+06	3.97483e+06	6.03596e+06	3.81815e+06	3.38056e+06	2.89297e+06	5.11792e+06	3.47868e+06	2.92768e+06	1.54234e+06	4.87323e+06	4.75629e+06	4.65431e+06	4.26159e+06	4.57274e+06	4.07422e+06	3.96585e+06	5.01351e+06	4.73864e+06	5.87894e+06	5.46947e+06	1.40554e+07	8.26113e+06	9.51228e+06	1.09618e+07	8.64489e+06	6.04753e+06	9.64991e+06
Outer mitochondrial membrane protein porin 3;Voltage-dependent anion-selective channel protein 3	VDAC3	Isoform 2 of Voltage-dependent anion-selective channel protein 3;Isoform 1 of Voltage-dependent anion-selective channel protein 3	Q9Y277-2;Q9Y277;Q9Y277-1	3.62868e+08	2.26526e+08	1.60188	5.89394e+08	9.23864e+06	9.97501e+06	7.07032e+06	1.15435e+07	6.01298e+06	1.50799e+07	8.49074e+06	1.19125e+07	4.96025e+06	7.51184e+06	1.04607e+07	1.17099e+07	6.76765e+06	4.57689e+06	8.28807e+06	6.69523e+06	1.11447e+07	1.46641e+07	1.33723e+07	1.67651e+07	1.29268e+07	9.90373e+06	1.48011e+07	6.58051e+06	4.52619e+06	1.39348e+07	1.21498e+07	1.74862e+07	1.40319e+07	1.46749e+07	9.38312e+06	1.14011e+07	5.49649e+06	5.83988e+06	1.34907e+07	6.49314e+06	5.82503e+06	5.34818e+06	5.57192e+06	5.20443e+06	8.43123e+06	4.07713e+06
Phosphate carrier protein, mitochondrial;Phosphate transport protein;Solute carrier family 25 member 3;cDNA, FLJ96465, highly similar to Homo sapiens solute carrier family 25 (mitochondrial carrier;phosphate carrier), member 3 (SLC25A3), nuclear gene encodingmitochondrial protein, transcript variant 1b, mRNA;Solute carrier family 25 member 3 isoform b variant;cDNA FLJ90278 fis, clone NT2RP1000325…	OK/SW-cl.48;PHC;SLC25A3	Isoform A of Phosphate carrier protein, mitochondrial;Isoform B of Phosphate carrier protein, mitochondrial;cDNA FLJ90278 fis, clone NT2RP1000325, highly similar to Phosphate carrier protein, mitochondrialprecursor;31 kDa protein;24 kDa protein;21 kDa prot	Q00325-1;Q00325;Q00325-2;B2RE88;Q53HC3;Q8NCF7	9.75463e+07	5.49947e+07	1.77374	1.52541e+08	2.54564e+06	2.85666e+06	1.93028e+06	3.01303e+06	1.88962e+06	4.57049e+06	2.21693e+06	3.29955e+06	1.40433e+06	1.91868e+06	2.78482e+06	3.50501e+06	1.89173e+06	1.70458e+06	2.62559e+06	1.73021e+06	3.74139e+06	3.95374e+06	3.89875e+06	5.50759e+06	3.03151e+06	3.13059e+06	3.57401e+06	1.50846e+06	1.27404e+06	3.6958e+06	2.8789e+06	4.33249e+06	3.47034e+06	3.47778e+06	2.41514e+06	2.86471e+06	842908	812293	3.2487e+06	530837	1.21036e+06	1.36978e+06	694574	1.27644e+06	0	1.1e+06
Phosphatidylinositide phosphatase SAC1;Suppressor of actin mutations 1-like protein;cDNA FLJ55660, highly similar to Homo sapiens SAC1 suppressor of actin mutations 1-like (SACM1L), mRNA;cDNA FLJ53218, highly similar to Homo sapiens SAC1 suppressor of actin mutations 1-like (SACM1L), mRNA;cDNA FLJ44470 fis, clone UTERU2026203, highly similar to Homo sapiens SAC1 suppressor of actin mutations 1-li…	KIAA0851;SACM1L	Phosphatidylinositide phosphatase SAC1;cDNA FLJ44470 fis, clone UTERU2026203, highly similar to Homo sapiens SAC1 suppressor of actin mutations 1-like (SACM1L), mRNA;Putative uncharacterized protein SACM1L	Q9NTJ5;B4DK71;B4DVV3;B3KX17;C9JKB3	1.93473e+08	1.17381e+08	1.64826	3.10854e+08	6.44773e+06	4.63726e+06	2.77074e+06	4.88966e+06	3.68936e+06	1.04508e+07	4.52501e+06	5.61401e+06	3.02423e+06	3.24614e+06	6.1732e+06	5.41192e+06	3.73456e+06	2.88008e+06	5.67014e+06	3.4351e+06	6.34174e+06	7.82462e+06	7.93855e+06	1.16111e+07	7.13921e+06	6.10862e+06	7.82217e+06	3.57364e+06	3.04722e+06	8.57264e+06	5.12866e+06	9.3319e+06	6.78529e+06	7.29039e+06	5.03032e+06	5.32366e+06	1.52859e+06	1.44539e+06	5.0297e+06	1.27688e+06	2.40456e+06	2.22821e+06	2.42703e+06	3.421e+06	0	2.27621e+06
MYH14 variant protein;Myosin heavy chain 14;Myosin heavy chain, non-muscle IIc;Myosin-14;Non-muscle myosin heavy chain IIc;Nonmuscle myosin heavy chain II-C variant;MYH14 protein;cDNA FLJ43092 fis, clone COLON2002520, highly similar to Myosin-14;cDNA FLJ56368, highly similar to Myosin-14;Myosin;cDNA FLJ16179 fis, clone BRHIP3000070, highly similar to Myosin-14	FP17425;KIAA2034;MYH14	myosin, heavy chain 14 isoform 3;Isoform 2 of Myosin-14;myosin, heavy chain 14 isoform 1;Isoform 1 of Myosin-14;Isoform 4 of Myosin-14;Isoform 5 of Myosin-14	B0I1S2;Q7Z406-2;Q7Z406;C3TTN4;Q7Z406-1;A1L2Z2;B3KWH4;B4E177;Q14780;Q7Z406-4;B3KV65;Q7Z406-5	4.51992e+08	3.35532e+08	1.34709	7.87525e+08	8.36955e+06	1.48856e+07	8.25484e+06	1.40016e+07	8.87256e+06	1.47591e+07	9.24082e+06	1.22086e+07	7.31207e+06	7.53534e+06	1.39057e+07	1.59415e+07	1.16983e+07	8.22975e+06	1.64138e+07	1.38472e+07	1.36024e+07	1.4136e+07	1.57684e+07	1.57924e+07	2.09954e+07	1.1481e+07	1.59393e+07	9.13429e+06	7.3632e+06	1.49839e+07	1.28285e+07	1.57912e+07	2.15566e+07	1.65226e+07	1.02096e+07	1.16526e+07	1.02917e+07	1.37042e+07	1.4763e+07	2.04455e+07	9.18169e+06	8.20365e+06	8.86418e+06	6.85754e+06	2.44147e+06	4.59898e+06
Complex I-23kD;NADH dehydrogenase [ubiquinone] iron-sulfur protein 8, mitochondrial;NADH-ubiquinone oxidoreductase 23 kDa subunit;TYKY subunit;NDUFS8 protein;NADH dehydrogenase (Ubiquinone) Fe-S protein 8, 23kDa (NADH-coenzyme Q reductase) variant;cDNA FLJ57061, highly similar to NADH-ubiquinone oxidoreductase 23 kDa subunit, mitochondrial (EC 1.6.5.3)	NDUFS8	NADH dehydrogenase [ubiquinone] iron-sulfur protein 8, mitochondrial;cDNA FLJ57061, highly similar to NADH-ubiquinone oxidoreductase 23 kDa subunit, mitochondrial	O00217;Q08E91;Q53G17;B4DYI3	2.84497e+06	1.26302e+06	2.2525	4.10799e+06	79709.1	82010.4	88124.2	83675.8	59246.5	125869	62706.9	98477.4	51250.2	71295.4	73529.8	83081.3	62783.1	55740.5	75040.7	27995	95873.6	48241.3	108576	153078	100190	81276.2	91553.1	55077	40841	125704	38083.4	131980	121970	167193	112456	100039	0	0	92297.7	0	0	0	21575.2	36678.2	0	0
C25KG;Ras-related protein Rab-27B	RAB27B	Ras-related protein Rab-27B;10 kDa protein	O00194	3.24535e+08	2.47191e+08	1.31289	5.71726e+08	8.41909e+06	8.90623e+06	6.65779e+06	9.47151e+06	1.17619e+07	1.61868e+07	7.74726e+06	1.18191e+07	5.67519e+06	6.00533e+06	8.08474e+06	1.0177e+07	6.54459e+06	6.07143e+06	9.94966e+06	5.46808e+06	8.79989e+06	1.01096e+07	1.16915e+07	1.39423e+07	1.10512e+07	8.85096e+06	1.04938e+07	1.10511e+07	8.1124e+06	1.24813e+07	8.95117e+06	1.31358e+07	1.07438e+07	1.08584e+07	1.01644e+07	7.76097e+06	5.49603e+06	3.20284e+06	8.6921e+06	4.59437e+06	6.99069e+06	5.2988e+06	4.44398e+06	5.34211e+06	2.18443e+06	4.70498e+06
Diaphorase-1;NADH-cytochrome b5 reductase 3;NADH-cytochrome b5 reductase 3 membrane-bound form;NADH-cytochrome b5 reductase 3 soluble form;cDNA FLJ56301, highly similar to NADH-cytochrome b5 reductase (EC 1.6.2.2);Mutant NADH-cytochrome b5 reductase;cDNA FLJ42537 fis, clone BRACE3004058, highly similar to NADH-cytochrome B5 reductase (EC 1.6.2.2);Cytochrome b5 reductase 3	CYB5R3;DIA1;Z93241.1-006	cDNA FLJ56301, highly similar to NADH-cytochrome b5 reductase;34 kDa protein;Isoform 2 of NADH-cytochrome b5 reductase 3;Cytochrome b5 reductase 3	P00387-1;P00387;B7Z7L3;P00387-2;Q6TGM4;Q6TGM5;Q6ZVI6;B1AHF3	7.58102e+08	5.20393e+08	1.45679	1.27849e+09	2.29191e+07	1.8575e+07	1.55643e+07	2.24614e+07	1.44486e+07	3.57327e+07	1.63588e+07	2.74136e+07	1.22938e+07	1.62319e+07	1.83483e+07	2.34701e+07	1.79976e+07	1.31263e+07	1.66083e+07	1.51587e+07	2.47151e+07	3.20633e+07	2.51105e+07	3.72208e+07	2.7499e+07	2.19555e+07	2.80127e+07	1.31526e+07	1.08556e+07	27144460	2.33367e+07	3.29913e+07	3.15643e+07	2.93156e+07	2.24967e+07	2.27257e+07	8.56256e+06	1.04583e+07	2.22129e+07	7.22557e+06	1.02959e+07	1.36138e+07	1.10783e+07	1.32571e+07	2.55208e+07	9.86836e+06
Thrombospondin-1;THBS1 protein;cDNA FLJ51203, highly similar to Thrombospondin-1;Thrombospondin 1 variant;Thrombospondin-1p180	THBS1;TSP;TSP1	Thrombospondin-1;>Q28194 TREMBL:Q28194 (Bos taurus) Thrombospondin-1	P07996;A0PJG0;B4E3J7;Q59E99;Q7KYY3;Q28194	6.20205e+09	4.86677e+09	1.27437	1.10688e+10	1.47941e+08	2.05956e+08	1.71734e+08	2.14308e+08	1.33046e+08	2.33756e+08	1.53043e+08	2.40773e+08	1.30751e+08	1.41193e+08	1.81253e+08	1.83864e+08	1.62191e+08	1.04781e+08	1.86457e+08	1.23427e+08	1.47044e+08	2.81996e+08	2.90289e+08	2.32322e+08	1.46096e+08	2.14439e+08	1.88847e+08	1.47204e+08	1.2243e+08	2.49289e+08	1.59053e+08	1.75924e+08	2.01326e+08	1.85581e+08	1.84591e+08	1.92853e+08	8.99585e+07	8.09593e+07	1.97379e+08	7.0412e+07	6.48781e+07	1.20635e+08	8.75492e+07	1.04506e+08	1.34024e+07	9.87982e+07
Lymphocyte antigen 6 complex locus protein G6f;Chromosome 6 open reading frame 21;Lymphocyte antigen 6 complex, locus G6F;Lymphocyte antigen 6 complex, locus G6D;HCG43720, isoform CRA_a;Megakaryocyte-enhanced gene transcript 1 protein	C6orf21;G6F;LY6G6D;LY6G6F;NG32;DADB-127H9.8-001;DAMA-236L13.11-001;DAMC-117B11.5-001;DASS-312M4.4-004;DADB-110M10.6-004;DAMA-236L13.18-004;DAMC-117B11.13-004;hCG_43720;MEGT1;XXbac-BCX88C14.11-004;XXbac-BPG32J3.17-002;DAQB-350E15.1-004	Lymphocyte antigen 6 complex locus protein G6f;32 kDa protein;Lymphocyte antigen 6 complex, locus G6D;HCG43720, isoform CRA_a;Lymphocyte antigen 6 complex, locus G6D	Q5SQ64;B0UXB7;A2BEY5;Q9NZJ1;Q5SQ65	4.63423e+07	2.97651e+07	1.55693	7.61074e+07	863546	1.12238e+06	792534	1.45716e+06	1.58765e+06	2.22382e+06	1.07061e+06	1.34868e+06	707876	908127	1.40186e+06	1.53405e+06	1.1251e+06	695301	1.19671e+06	952348	1.45587e+06	1.69234e+06	1.78198e+06	2.07192e+06	1.375e+06	1.16662e+06	1.5523e+06	1.48133e+06	1.30598e+06	1.96042e+06	1.32949e+06	2.013e+06	2.15122e+06	2.13112e+06	1.29377e+06	1.01003e+06	0	181776	1.40042e+06	318633	639173	877541	537471	809047	0	470892
cDNA FLJ56092, highly similar to Pentatricopeptide repeat protein 1;Pentatricopeptide repeat domain 1;ATP synthase subunit f, mitochondrial;Putative uncharacterized protein ATP5J2;ATP synthase, H+ transporting, mitochondrial F0 complex, subunit f isoform 2a variant;ATP synthase, H+ transporting, mitochondrial F0 complex, subunit f, isoform 2;ATP synthase, H+ transporting, mitochondrial F0 complex…	PTCD1;ATP5J2;ATP5JL;hCG_2023419;tcag7.652	cDNA FLJ56092, highly similar to Pentatricopeptide repeat protein 1;Putative uncharacterized protein ATP5J2;Isoform 1 of ATP synthase subunit f, mitochondrial;ATP synthase, H+ transporting, mitochondrial F0 complex, subunit F2 isoform 2c;ATP synthase, H+ t	B4DJ38;Q3ZB84;P56134-2;P56134;C9JU26;P56134-1;Q53FE1;Q6IBB3;A6ND55;C9J108	2.31224e+07	1.29921e+07	1.77973	3.61145e+07	603591	605795	598881	866257	424153	1.11646e+06	436314	784981	291206	615626	523202	656660	487139	342988	644418	341155	660055	896322	910325	1.25873e+06	743077	727971	900440	481719	329449	890378	668916	1.09241e+06	786740	842357	724928	694012	194590	97382.1	883749	118505	297219	324860	269720	263531	0	442278
Cytochrome c oxidase polypeptide IV;Cytochrome c oxidase subunit 4 isoform 1, mitochondrial;Cytochrome c oxidase subunit IV isoform 1;COX4I1 protein	COX4;COX4I1	Cytochrome c oxidase subunit 4 isoform 1, mitochondrial;COX4I1 protein	P13073;Q6P666;Q86WV2	4.77891e+07	2.6839e+07	1.78058	7.4628e+07	1.48127e+06	1.69873e+06	560255	1.33581e+06	997408	2.35162e+06	773829	1.60917e+06	867415	633188	1.82225e+06	2.33629e+06	891035	797827	1.29383e+06	748616	1.66146e+06	1.78143e+06	1.99218e+06	2.22873e+06	2.33211e+06	1.12108e+06	1.80384e+06	676089	739543	2.03793e+06	1.47877e+06	1.78859e+06	1.38014e+06	1.2728e+06	1.42327e+06	1.50375e+06	387903	725943	1.25495e+06	316638	368479	661466	607780	803498	0	421257
Synaptosomal-associated protein 23;Vesicle-membrane fusion protein SNAP-23;Synaptosomal-associated protein	SNAP23;hCG_40424	Isoform SNAP-23a of Synaptosomal-associated protein 23;Isoform SNAP-23b of Synaptosomal-associated protein 23;14 kDa protein;14 kDa protein;12 kDa protein	O00161-1;O00161;A8K287;O00161-2	1.03074e+08	6.89505e+07	1.4949	1.72024e+08	2.0995e+06	2.84156e+06	1.29561e+06	3.2906e+06	3.25442e+06	5.51747e+06	1.97491e+06	3.119e+06	1.32103e+06	1.3103e+06	2.88209e+06	3.37524e+06	2.12116e+06	1.85319e+06	2.93609e+06	1.98338e+06	2.75745e+06	4.18185e+06	4.08911e+06	5.01305e+06	3.88211e+06	2.66713e+06	2.64702e+06	2.20288e+06	2.37653e+06	3.58034e+06	2.74719e+06	4.54172e+06	4.21631e+06	3.22882e+06	2.56553e+06	3.11913e+06	1.72869e+06	3.15043e+06	3.20311e+06	3.50254e+06	2.06722e+06	1.58994e+06	1.69976e+06	1.60741e+06	4.2325e+06	559957
Calcium pump 2;Calcium-transporting ATPase sarcoplasmic reticulum type, slow twitch skeletal muscle isoform;Endoplasmic reticulum class 1/2 Ca(2+) ATPase;Sarcoplasmic/endoplasmic reticulum calcium ATPase 2;Putative uncharacterized protein ATP2A2;ATPase CA++ transporting cardiac muscle slow twitch 2;SERCA Ca(2+)-ATPase;cDNA FLJ55676, highly similar to Sarcoplasmic/endoplasmic reticulum calcium ATP…	ATP2A2;ATP2B	Isoform SERCA2B of Sarcoplasmic/endoplasmic reticulum calcium ATPase 2;Putative uncharacterized protein ATP2A2;Isoform SERCA2A of Sarcoplasmic/endoplasmic reticulum calcium ATPase 2;ATPase, Ca++ transporting, slow twitch 2 isoform 3	P16615-1;P16615;A6NDN7;P16615-2;B0FYL2;B1PM99;B4DF05	2.30421e+08	1.62512e+08	1.41787	3.92934e+08	5.90727e+06	5.80459e+06	4.69099e+06	7.72375e+06	4.90202e+06	9.94959e+06	4.64902e+06	8.02541e+06	3.1821e+06	4.98546e+06	5.48236e+06	6.30565e+06	4.87663e+06	3.01798e+06	5.50684e+06	4.75334e+06	7.33513e+06	9.59172e+06	9.09789e+06	1.07089e+07	7.07833e+06	7.91433e+06	8.09138e+06	4.04254e+06	3.11409e+06	9.26797e+06	6.67377e+06	1.02225e+07	9.4896e+06	7.77795e+06	6.97731e+06	6.93885e+06	3.62565e+06	4.39363e+06	8.31686e+06	9.36276e+06	3.71851e+06	3.3549e+06	3.21647e+06	3.3159e+06	3.30192e+06	2.86389e+06
Adenine nucleotide translocator 2;ADP,ATP carrier protein 2;ADP,ATP carrier protein, fibroblast isoform;ADP/ATP translocase 2;Solute carrier family 25 member 5;cDNA, FLJ96310, highly similar to Homo sapiens solute carrier family 25 (mitochondrial carrier; adenine nucleotide translocator), member 5 (SLC25A5), mRNA;SLC25A5 protein	ANT2;SLC25A5	ADP/ATP translocase 2	P05141;B2RCV1;Q6NVC0	9.86785e+07	6.43555e+07	1.53333	1.63034e+08	2.40641e+06	2.94572e+06	1.84273e+06	3.51911e+06	1.87833e+06	4.68387e+06	2.52178e+06	2.93508e+06	1.60692e+06	1.7703e+06	3.55072e+06	3.4518e+06	2.12485e+06	1.29039e+06	2.81508e+06	1.4949e+06	3.8888e+06	3.50165e+06	3.85234e+06	5.28848e+06	3.4021e+06	3.90092e+06	3.61753e+06	2.22627e+06	1.51697e+06	3.36477e+06	2.23077e+06	3.74984e+06	3.34806e+06	2.75426e+06	1.87093e+06	2.94769e+06	1.34001e+06	1.34875e+06	3.69036e+06	1.1978e+06	1.6916e+06	1.30354e+06	1.44682e+06	1.73911e+06	0	1.16396e+06
B-cell receptor-associated protein BAP37;D-prohibitin;Prohibitin-2;Repressor of estrogen receptor activity;PNAS-141;cDNA FLJ56579, highly similar to Prohibitin-2;cDNA FLJ60175, highly similar to Prohibitin-2	BAP;PHB2;REA	Prohibitin-2;cDNA FLJ56579, highly similar to Prohibitin-2	Q99623;Q9BXV3;B4DP75;B4DW05	9.40077e+07	5.61063e+07	1.67553	1.50114e+08	3.24614e+06	3.14962e+06	1.88141e+06	2.36527e+06	1.61798e+06	4.1536e+06	2.58069e+06	3.90964e+06	1.49361e+06	1.82111e+06	1.95312e+06	2.88511e+06	1.75894e+06	1.24017e+06	2.61134e+06	1.35883e+06	2.86228e+06	3.49721e+06	3.57621e+06	5.30611e+06	3.53615e+06	2.79616e+06	3.88401e+06	1.29673e+06	1.06699e+06	3.34824e+06	2.58842e+06	4.23024e+06	3.9215e+06	3.73499e+06	2.01479e+06	2.79762e+06	1.36682e+06	1.1917e+06	2.96498e+06	943247	1.13792e+06	1.24272e+06	1.27937e+06	1.12861e+06	0	1.20192e+06
Transaldolase;cDNA FLJ57988, highly similar to Transaldolase (EC 2.2.1.2);Transaldolase 1, isoform CRA_c	TAL;TALDO;TALDO1;TALDOR;hCG_18330;TALH	Transaldolase	P37837;B4DID5;Q8WZ45;Q9UMF8	2.22849e+06	7.23154e+06	0.308162	9.46003e+06	91022.7	105165	219688	124321	37519	55071.4	151310	147303	154065	109111	52189.9	56972.4	73396	100469	30744.2	120994	67290	16563.5	37978.2	16444.7	46456.3	65620.6	22716.5	16541.2	10945.1	57010	13391.2	17453	21685.4	50454.7	16166.7	71207.6	0	0	51221.8	410591	182082	155366	209871	170273	0	159056
NAD(P) transhydrogenase, mitochondrial;Nicotinamide nucleotide transhydrogenase;Pyridine nucleotide transhydrogenase;cDNA FLJ61320, highly similar to NAD(P) transhydrogenase, mitochondrial (EC 1.6.1.2);cDNA FLJ57576, highly similar to NAD(P) transhydrogenase, mitochondrial (EC 1.6.1.2);NNT protein	NNT	NAD(P) transhydrogenase, mitochondrial	Q13423;B4DMN9;B4DS88;Q2TB59;Q8N5H5	1.41953e+08	7.74188e+07	1.83358	2.19372e+08	6.44273e+06	3.9528e+06	2.00422e+06	4.30821e+06	2.62124e+06	6.00777e+06	3.30561e+06	4.92928e+06	1.93871e+06	2.23802e+06	3.97965e+06	4.21155e+06	2.82902e+06	3.72779e+06	3.55205e+06	2.04334e+06	5.85957e+06	5.44125e+06	5.28843e+06	9.33279e+06	4.90188e+06	4.95285e+06	5.68679e+06	2.72286e+06	1.87257e+06	4.68943e+06	3.46384e+06	6.16562e+06	3.99375e+06	4.14939e+06	4.55022e+06	4.6292e+06	607192	939499	4.61428e+06	240887	852109	1.52177e+06	1.52194e+06	1.65898e+06	0	1.64327e+06
Complex III subunit 2;Core protein II;Cytochrome b-c1 complex subunit 2, mitochondrial;Ubiquinol-cytochrome-c reductase complex core protein 2	UQCRC2	Cytochrome b-c1 complex subunit 2, mitochondrial	P22695	5.60493e+07	3.32548e+07	1.68545	8.93041e+07	1.86818e+06	1.24349e+06	1.1594e+06	2.22358e+06	1.11379e+06	2.72702e+06	1.43531e+06	2.15301e+06	772694	1.46314e+06	1.54557e+06	1.94659e+06	1.0676e+06	883315	1.12974e+06	920113	1.98149e+06	2.42589e+06	1.99302e+06	2.8622e+06	1.45985e+06	1.57581e+06	1.99448e+06	957589	512723	2.4843e+06	1.43547e+06	2.71739e+06	1.71907e+06	2.24563e+06	1.63308e+06	1.49519e+06	447511	719179	1.73687e+06	86336.1	877453	664438	977499	966864	0	923950
Chloride channel ABP;Chloride intracellular channel protein 1;Nuclear chloride ion channel 27;Regulatory nuclear chloride ion channel protein;Chloride intracellular channel 1 variant;cDNA, FLJ94671, Homo sapiens chloride intracellular channel 1 (CLIC1), mRNA;Chloride intracellular channel 1	CLIC1;NCC27;DADB-110M10.1-001;DAMA-236L13.3-001;DAMC-117B11.2-001;DAQB-350E15.4-001;DASS-312M4.8-001;XXbac-BCX88C14.3-001	Chloride intracellular channel protein 1	O00299;Q53FB0;Q5SRT3	1.76361e+08	4.88697e+08	0.36088	6.65058e+08	5.91318e+06	7.0514e+06	1.27449e+07	6.94489e+06	2.22608e+06	2.74364e+06	1.08146e+07	8.47614e+06	1.172e+07	1.43292e+07	3.69746e+06	5.83748e+06	3.7622e+06	5.51646e+06	3.94803e+06	3.78772e+06	5.83309e+06	3.08779e+06	2.10191e+06	1.87839e+06	4.79906e+06	2.05452e+06	1.84721e+06	862107	1.9736e+06	4.09977e+06	2.87563e+06	2.37473e+06	2.36153e+06	2.8282e+06	1.85909e+06	3.75417e+06	8.67014e+06	1.03633e+07	3.22358e+06	1.79954e+07	1.12886e+07	1.22508e+07	9.74235e+06	1.23811e+07	1.25528e+07	8.29406e+06
Granzyme A-activated DNase;Metastasis inhibition factor nm23;nm23-H1;Nucleoside diphosphate kinase A;Tumor metastatic process-associated protein	NDPKA;NM23;NME1	Isoform 2 of Nucleoside diphosphate kinase A;Isoform 1 of Nucleoside diphosphate kinase A;9 kDa protein	P15531-2;P15531;P15531-1	2.73135e+06	7.07266e+06	0.386185	9.80401e+06	99086.4	102025	134643	64439.5	46959.3	71063.3	145353	155470	165326	221496	60389.4	107322	61333.4	97149.3	46122.4	37231.7	106725	55583.8	46949	54678	83769.3	56241.3	40344.6	7804.77	48223.4	68633.6	51880.6	60841.8	44369.4	50601.3	46327.6	65737.5	74037.1	61095.7	92099.8	164088	156057	171967	209360	185549	0	203656
cDNA FLJ55574, highly similar to Calnexin;Calnexin;IP90;Major histocompatibility complex class I antigen-binding protein p88;p90;cDNA FLJ54242, highly similar to Calnexin	CANX	cDNA FLJ55574, highly similar to Calnexin;Calnexin	B4DGP8;P27824;B4E2T8	5.88574e+08	3.87609e+08	1.51847	9.76183e+08	1.77505e+07	1.39656e+07	1.18599e+07	1.69553e+07	1.042e+07	2.75287e+07	1.4524e+07	2.09869e+07	9.526e+06	1.19119e+07	1.64753e+07	2.13965e+07	1.23409e+07	8.5715e+06	1.58991e+07	1.17521e+07	2.01006e+07	2.44123e+07	2.0163e+07	2.85917e+07	2.18069e+07	1.62097e+07	1.82067e+07	9.78869e+06	7.94614e+06	2.30079e+07	1.81872e+07	2.57077e+07	1.96411e+07	2.23334e+07	1.7985e+07	1.861e+07	7.69371e+06	7.10534e+06	1.92123e+07	7.54532e+06	7.2996e+06	8.47349e+06	8.66724e+06	9.37566e+06	3.55592e+06	7.98966e+06
Ras-related protein Rap-2b;Putative uncharacterized protein DKFZp547A0616;Ras-related protein Rap-2a;RbBP-30;Ras-related protein Rap-2c	RAP2B;DKFZp547A0616;RAP2A;RAP2C	Ras-related protein Rap-2b;Ras-related protein Rap-2a;Ras-related protein Rap-2c;14 kDa protein	P61225;Q5JQ44;P10114;Q9Y3L5	4.61532e+07	3.98e+07	1.15963	8.59532e+07	1.26823e+06	1.12303e+06	1.18016e+06	1.72417e+06	1.04186e+06	1.55182e+06	1.07745e+06	1.58344e+06	883633	1.17219e+06	1.12114e+06	1.35642e+06	1.03343e+06	1.39166e+06	1.30852e+06	738048	1.17361e+06	1.33362e+06	1.40822e+06	1.8252e+06	1.24822e+06	928133	1.3386e+06	1.72052e+06	1.47724e+06	1.73342e+06	1.18066e+06	1.35704e+06	1.42967e+06	1.0941e+06	1.18124e+06	1.31877e+06	1.51878e+06	2.04682e+06	1.28412e+06	2.50363e+06	1.25895e+06	828495	948761	863648	0	688414
ATP synthase subunit d, mitochondrial;ATP5H protein	ATP5H;My032	Isoform 1 of ATP synthase subunit d, mitochondrial;Isoform 2 of ATP synthase subunit d, mitochondrial;ATP5H protein (Fragment)	O75947-1;O75947;B2R5L6;O75947-2;A0PJH2	5.32323e+07	3.36039e+07	1.58411	8.68361e+07	1.44027e+06	1.63693e+06	1.09145e+06	2.03575e+06	950740	2.31367e+06	1.00815e+06	1.65562e+06	768114	1.19215e+06	1.45784e+06	1.8047e+06	1.07933e+06	1.03056e+06	1.96199e+06	1.04197e+06	1.41658e+06	2.0396e+06	1.80564e+06	2.81238e+06	2.52492e+06	1.45482e+06	1.87307e+06	1.23121e+06	748481	1.96531e+06	1.57898e+06	2.34711e+06	1.92373e+06	1.50675e+06	1.56138e+06	1.43449e+06	135336	601695	1.80156e+06	170515	345369	617358	583662	778287	2.518e+06	571639
Signal sequence receptor subunit delta;Translocon-associated protein subunit delta;Putative uncharacterized protein SSR4	SSR4;TRAPD	Translocon-associated protein subunit delta precursor;Putative uncharacterized protein SSR4;Putative uncharacterized protein SSR4	P51571;A6NLM8;C9K034	1.84826e+07	1.14704e+07	1.61132	2.99531e+07	506864	515494	477801	553674	386663	810563	466035	592692	286750	432758	539436	524004	173513	321745	456812	353582	441819	687090	563892	783575	890921	562201	635692	404356	285913	776176	580553	972083	745249	656143	693989	518993	0	255705	629876	241657	234948	375368	394861	276977	0	248586
Cell migration-inducing gene 10 protein;Phosphoglycerate kinase 1;Primer recognition protein 2;Phosphoglycerate kinase	MIG10;OK/SW-cl.110;PGK1;PGKA;hCG_20034	Phosphoglycerate kinase 1;Phosphoglycerate kinase;Phosphoglycerate kinase	P00558;A8K4W6;B7Z7A9;B4DHM5;B4E1H9;B4DHB3	1.80064e+08	4.8859e+08	0.368538	6.68654e+08	6.26546e+06	7.75677e+06	1.51376e+07	6.37456e+06	2.66758e+06	2.95035e+06	1.08236e+07	9.2015e+06	1.2262e+07	1.57644e+07	3.43821e+06	5.4872e+06	4.25224e+06	7.21247e+06	3.50272e+06	4.46826e+06	5.92416e+06	2.71568e+06	2.64161e+06	2.33093e+06	4.16339e+06	2.22887e+06	1.63132e+06	900070	2.06769e+06	4.47168e+06	2.91098e+06	2.42822e+06	2.40275e+06	2.80467e+06	2.03819e+06	4.28343e+06	5.86919e+06	7.58915e+06	3.09721e+06	1.49585e+07	9.37494e+06	1.16888e+07	1.43387e+07	1.20495e+07	2.99493e+07	1.05072e+07
Outer mitochondrial membrane protein porin 1;Plasmalemmal porin;Porin 31HL;Porin 31HM;Voltage-dependent anion-selective channel protein 1;cDNA FLJ38670 fis, clone HSYRA2000190, highly similar to Voltage-dependent anion-selective channel protein 1;Putative uncharacterized protein VDAC1	VDAC;VDAC1	Voltage-dependent anion-selective channel protein 1;Putative uncharacterized protein VDAC1;Similar to Voltage-dependent anion-selective channel protein 1	P21796;B3KTS5;C9JI87	1.82513e+08	1.2445e+08	1.46655	3.06963e+08	5.49818e+06	5.19408e+06	3.53795e+06	6.42361e+06	3.07739e+06	7.84281e+06	4.62735e+06	6.23932e+06	2.34206e+06	3.54327e+06	5.01397e+06	6.2185e+06	3.71798e+06	2.9307e+06	5.30724e+06	4.02218e+06	5.66359e+06	6.32449e+06	6.48737e+06	8.12539e+06	7.1191e+06	5.68774e+06	6.82125e+06	3.28554e+06	2.47957e+06	6.84183e+06	5.15438e+06	8.06799e+06	7.06005e+06	6.74137e+06	4.51783e+06	5.11685e+06	3.24153e+06	2.28176e+06	5.95844e+06	4.52769e+06	2.93438e+06	2.62291e+06	2.63204e+06	2.36685e+06	0	2.03291e+06
Atlastin-3;cDNA FLJ58636, moderately similar to Atlastin	ATL3	Isoform 1 of Atlastin-3	Q6DD88-1;Q6DD88;B4DXC4	2.55811e+07	1.34879e+07	1.8966	3.9069e+07	789182	693701	529828	643899	513205	1.57908e+06	651285	951595	514614	703954	883000	822302	338878	214895	740572	353275	936889	1.06976e+06	931843	1.17602e+06	572835	943010	951628	476753	424785	732723	493043	1.44701e+06	881709	1.05783e+06	786804	823011	0	0	952226	0	168261	308317	431426	492170	0	244689
ATP synthase subunit O, mitochondrial;Oligomycin sensitivity conferral protein;ATP synthase	ATP5O;ATPO	ATP synthase subunit O, mitochondrial;Putative uncharacterized protein ATP5O	P48047;Q53HH2;C9JK34	1.06313e+08	7.31046e+07	1.45426	1.79418e+08	2.95927e+06	3.20645e+06	2.89072e+06	4.16054e+06	2.00176e+06	4.56676e+06	2.14258e+06	3.62772e+06	1.42211e+06	2.41878e+06	2.63074e+06	3.15385e+06	1.89725e+06	1.60574e+06	2.71474e+06	1.7556e+06	3.17575e+06	4.04447e+06	4.00894e+06	5.01688e+06	2.72555e+06	2.71905e+06	3.88242e+06	1.93502e+06	1.42913e+06	4.39656e+06	3.28364e+06	4.30057e+06	3.00589e+06	3.08664e+06	3.08785e+06	3.77095e+06	889272	4.31565e+06	4.0841e+06	221394	1.14757e+06	1.42808e+06	809857	1.35219e+06	7.89194e+06	1.33077e+06
1-Cys peroxiredoxin;24 kDa protein;Acidic calcium-independent phospholipase A2;Antioxidant protein 2;Liver 2D page spot 40;Non-selenium glutathione peroxidase;Peroxiredoxin-6;Red blood cells page spot 12;Peroxiredoxin 6	AOP2;KIAA0106;PRDX6	Peroxiredoxin-6	P30041;A4UCS6	1.59999e+08	4.48788e+08	0.356512	6.08787e+08	6.05727e+06	6.64958e+06	1.24343e+07	5.52529e+06	2.44364e+06	3.45818e+06	1.19291e+07	9.22141e+06	1.14382e+07	1.38883e+07	3.018e+06	4.32805e+06	3.76801e+06	7.04428e+06	2.96581e+06	3.68721e+06	4.7876e+06	2.41537e+06	2.34465e+06	1.82218e+06	3.82525e+06	2.38705e+06	1.54267e+06	433188	2.37211e+06	3.73537e+06	3.18048e+06	2.33459e+06	2.13205e+06	2.29059e+06	1.64632e+06	4.1088e+06	3.46091e+06	4.48668e+06	2.83595e+06	6.15092e+06	1.0178e+07	9.27593e+06	7.89362e+06	9.96657e+06	4.73335e+06	7.77121e+06
Dolichyl-diphosphooligosaccharide--protein glycosyltransferase subunit STT3B;Source of immunodominant MHC-associated peptides homolog	SIMP;STT3B	Dolichyl-diphosphooligosaccharide--protein glycosyltransferase subunit STT3B	Q8TCJ2	1.93213e+07	1.05928e+07	1.824	2.99141e+07	559682	541603	458284	749575	437696	981819	420133	776099	255424	420294	472444	714452	491432	303392	475991	452602	675109	651506	772873	1.02037e+06	702304	732571	566571	198718	243647	757716	732555	769125	483276	579067	706499	587546	129244	0	501689	0	131743	363747	319573	256820	462544	207588
Erythrocyte band 7 integral membrane protein;Protein 7.2b;Stomatin;cDNA FLJ61192, highly similar to Erythrocyte band 7 integral membrane protein;cDNA FLJ52062, highly similar to Erythrocyte band 7 integral membrane protein	BND7;EPB72;STOM	Erythrocyte band 7 integral membrane protein	P27105;B4DZK8;B4E2V5	1.99317e+09	1.63749e+09	1.21721	3.63066e+09	4.38414e+07	3.98503e+07	3.36694e+07	7.22929e+07	4.84203e+07	8.16675e+07	4.06811e+07	6.90904e+07	2.47891e+07	3.2293e+07	4.87522e+07	5.83314e+07	4.17997e+07	6.32232e+07	5.11009e+07	3.91535e+07	5.20551e+07	7.59775e+07	6.55805e+07	8.8054e+07	8.28645e+07	5.8469e+07	6.44679e+07	6.92587e+07	6.4107e+07	7.13427e+07	4.89752e+07	7.17378e+07	6.86214e+07	6.03831e+07	6.39596e+07	4.95938e+07	3.24701e+07	5.63682e+07	5.99268e+07	1.00525e+08	3.62533e+07	2.45575e+07	2.84086e+07	2.67929e+07	2.14824e+08	2.36467e+07
Profilin I;Profilin-1;Profilin	PFN1;hCG_32691	Profilin-1	P07737;Q53Y44	7.48932e+08	1.90574e+09	0.392987	2.65467e+09	3.04227e+07	3.20746e+07	7.9306e+07	2.7047e+07	1.06486e+07	1.57828e+07	4.01642e+07	3.72374e+07	5.04641e+07	8.02397e+07	1.50253e+07	2.35543e+07	1.69942e+07	2.74757e+07	1.21938e+07	1.64514e+07	2.4082e+07	1.05014e+07	7.86274e+06	7.10386e+06	1.13489e+07	9.5652e+06	6.21519e+06	2.21088e+06	6.4311e+06	1.45903e+07	1.22229e+07	1.00102e+07	8.6849e+06	1.05072e+07	7.48718e+06	1.72632e+07	2.45642e+07	3.02851e+07	1.29134e+07	2.69762e+07	4.25547e+07	4.71793e+07	3.17969e+07	4.19138e+07	4.26683e+07	3.5055e+07
Rho GDP-dissociation inhibitor 1;Rho-GDI alpha;cDNA FLJ50748, highly similar to Rho GDP-dissociation inhibitor 1;Putative uncharacterized protein ARHGDIA;cDNA FLJ53102, moderately similar to Rho GDP-dissociation inhibitor 1	ARHGDIA;GDIA1	28 kDa protein;26 kDa protein;Rho GDP-dissociation inhibitor 1;22 kDa protein;Putative uncharacterized protein ARHGDIA;cDNA FLJ53102, moderately similar to Rho GDP-dissociation inhibitor 1;9 kDa protein	P52565;B2R5X1;Q6IBM5;A8MXW0;B4DUV9	8.49328e+06	3.23256e+07	0.262741	4.08189e+07	374586	630118	1.13922e+06	0	215891	96250.5	439326	387095	850443	752299	199093	400611	306908	201245	186947	253502	421516	117770	0	150776	0	29426.6	94252.8	38258.4	93727.8	87621.3	178491	56220.3	54525.9	75636.8	0	327475	0	154664	179382	1.04836e+06	214579	1.08417e+06	748039	962236	0	513738
78 kDa gastrin-binding protein;Long chain 3-hydroxyacyl-CoA dehydrogenase;Long-chain enoyl-CoA hydratase;TP-alpha;Trifunctional enzyme subunit alpha, mitochondrial;cDNA FLJ53969, highly similar to Trifunctional enzyme subunit alpha, mitochondrial;cDNA FLJ54509, highly similar to Trifunctional enzyme subunit alpha, mitochondrial;Putative uncharacterized protein HADHA;Trifunctional protein alpha-su…	HADH;HADHA	Trifunctional enzyme subunit alpha, mitochondrial	P40939;B4DDZ5;B4DRH6;Q53T69;Q53TA2;Q9UQC5	8.09176e+07	5.36235e+07	1.509	1.34541e+08	2.52986e+06	2.62955e+06	1.86496e+06	2.45141e+06	1.6107e+06	3.48569e+06	2.0047e+06	3.00731e+06	1.2366e+06	2.09111e+06	1.65377e+06	2.33718e+06	1.72819e+06	1.00844e+06	2.03322e+06	1.32668e+06	3.14182e+06	2.85236e+06	3.10252e+06	4.56001e+06	3.53727e+06	2.54053e+06	2.75016e+06	1.25212e+06	1.22872e+06	3.30128e+06	1.66244e+06	3.01029e+06	2.66081e+06	2.68471e+06	2.33148e+06	2.79035e+06	1.29278e+06	878682	2.33992e+06	2.09741e+06	1.60774e+06	913111	950310	1.32997e+06	0	646715
Adenine phosphoribosyltransferase	APRT	Adenine phosphoribosyltransferase	P07741	1.66622e+06	4.78432e+06	0.348267	6.45053e+06	51200	63381.1	161318	92982	26847.3	17746.6	66591.9	85379.1	93040.1	190864	31397.8	38376.7	39044.8	58101.9	36903.8	18791.4	49587	34534.4	21042.1	18388.5	0	24635.6	15739.1	12538.2	18735.4	44267.8	26993.4	25088.2	30938.5	30227.1	24857.3	49960.2	55342.5	75923.1	35452.3	183790	94757.4	148927	130150	124536	0	138442
Dolichyl-diphosphooligosaccharide--protein glycosyltransferase 48 kDa subunit;cDNA FLJ55714, highly similar to Dolichyl-diphosphooligosaccharide--protein glycosyltransferase 48 kDa subunit (EC 2.4.1.119);cDNA FLJ52929, highly similar to Dolichyl-diphosphooligosaccharide--proteinglycosyltransferase 48 kDa subunit (EC2.4.1.119)	DDOST;KIAA0115;OK/SW-cl.45;OST48	Dolichyl-diphosphooligosaccharide--protein glycosyltransferase 48 kDa subunit;cDNA FLJ52929, highly similar to Dolichyl-diphosphooligosaccharide--proteinglycosyltransferase 48 kDa subunit	P39656;B4DLI2;B4DJE3	1.25701e+08	9.34419e+07	1.34523	2.19143e+08	2.66423e+06	2.60846e+06	3.44062e+06	4.50493e+06	2.53924e+06	4.66547e+06	2.02688e+06	3.51807e+06	1.7754e+06	3.16419e+06	2.9366e+06	3.80552e+06	2.62282e+06	2.34205e+06	3.22362e+06	3.86022e+06	3.3627e+06	5.51033e+06	3.28668e+06	6.03901e+06	4.41098e+06	4.16172e+06	4.00777e+06	3.51598e+06	2.02536e+06	4.57137e+06	3.78698e+06	5.23434e+06	4.58579e+06	4.98487e+06	4.38737e+06	4.31241e+06	1.15177e+06	2.91377e+06	3.75307e+06	2.48562e+06	2.34321e+06	1.87299e+06	1.41908e+06	1.89532e+06	7.29691e+06	1.95218e+06
Actin-depolymerizing factor;Destrin;cDNA FLJ52030, highly similar to Destrin;Destrin (Actin depolymerizing factor), isoform CRA_a;cDNA, FLJ78893, highly similar to Destrin	ACTDP;DSN;DSTN;hCG_2019292	Destrin;destrin isoform b	P60981;B4DYA6;B7Z9M9	1.48931e+07	4.19967e+07	0.354625	5.68898e+07	353732	477034	1.33771e+06	664836	366938	339456	618431	741439	1.14425e+06	1.83756e+06	136956	421780	249032	377900	196597	633110	426141	197987	222328	154433	144292	328854	173475	92399.7	228763	297579	274848	342883	311632	196409	251092	403571	235911	369355	344364	333787	1.38461e+06	935864	1.39891e+06	769561	1.18298e+06	1.39975e+06
Actin-interacting protein 1;NORI-1;WD repeat-containing protein 1;Putative uncharacterized protein WDR1;WD repeat domain 1, isoform CRA_a;WD repeat-containing protein 1 isoform 1 variant;cDNA FLJ45763 fis, clone N1ESE2000698, highly similar to WD repeat protein 1;cDNA FLJ58303, highly similar to WD repeat protein 1	WDR1;hCG_19377	Isoform 1 of WD repeat-containing protein 1;Putative uncharacterized protein WDR1;cDNA FLJ45763 fis, clone N1ESE2000698, highly similar to WD repeat protein 1;Isoform 2 of WD repeat-containing protein 1	O75083-1;O75083;A8MVA9;Q53GN4;Q53H17;Q59ER5;B3KXN4;O75083-3;B4DY05	5.1369e+08	1.24228e+09	0.413505	1.75597e+09	1.87223e+07	1.99454e+07	4.08543e+07	2.18923e+07	6.85423e+06	1.12239e+07	2.76375e+07	2.50849e+07	3.44488e+07	4.42834e+07	8.56405e+06	1.54706e+07	1.20435e+07	1.71356e+07	7.66399e+06	1.2276e+07	1.61505e+07	9.48191e+06	7.41301e+06	7.2726e+06	8.50986e+06	8.21642e+06	6.54696e+06	2.64838e+06	5.76425e+06	1.37543e+07	1.18823e+07	9.10716e+06	8.85527e+06	1.06986e+07	8.07411e+06	1.45473e+07	1.43767e+07	1.58397e+07	1.04496e+07	1.37205e+07	3.67609e+07	2.75515e+07	2.13229e+07	3.20711e+07	4.13914e+07	2.958e+07
Cytochrome c oxidase polypeptide II;Cytochrome c oxidase subunit 2	COII;COXII;MTCO2;MT-CO2;COX2;CO2	Cytochrome c oxidase subunit 2	P00403;A0S0W7;A0S2P1;A0S3T1;A0SA07;A1Z455;A1Z4V2;A4ZKZ0;A6YW54;A6YWD1;A6YXV0;A6Z3M5;A6Z6E8;A6ZEU4;A6ZF47;A6ZFK3;A6ZHA9;A7LDC6;A7LF11;A7LFA2;B0Z6W4;B1W855;B2CB37;B2WRY8;B2XHF9;B2XHT9;B2XIR3;B2XL43;B2XP28;B2XPS3;B2YKU2;B3DE06;B3GUF3;B5M7M0;C5H6K5;C5H6K6;C5H6K7;C5H6L3;C5H6M3;C5H6M4;C5H6M5;C5H6M7;C5H6M8;C8XWJ6;C8Y3G4;C8Y3Q5;C8YBL1;C9D661;Q06TE6;Q09U41;Q0Z7D8;Q0Z7F1;Q0Z7J0;Q0Z7K3;Q0Z7S0;Q14XI3;Q14XT3;…	4.32791e+07	2.69219e+07	1.60758	7.02011e+07	1.37477e+06	1.29267e+06	1.17669e+06	1.44e+06	732705	1.95294e+06	798564	1.68094e+06	668867	1.06861e+06	1.174e+06	1.58573e+06	804703	627728	1.14248e+06	598745	1.37648e+06	1.71461e+06	1.75878e+06	2.18304e+06	1.40997e+06	917279	1.78496e+06	762603	564245	2.02608e+06	1.27208e+06	1.69878e+06	1.54562e+06	1.41296e+06	1.23318e+06	1.50387e+06	89639	489696	1.41513e+06	0	506110	482674	547981	599749	143242	697575
cDNA FLJ57916, highly similar to WD repeat domain phosphoinositide-interacting protein 4;PRA1 family protein 2;cDNA FLJ13371 fis, clone PLACE1000656, highly similar to PRA1 family protein 2	JM4;PRAF2	cDNA FLJ57916, highly similar to WD repeat domain phosphoinositide-interacting protein 4;PRA1 family protein 2	B4DFG8;O60831;B3KN29	1.48997e+06	658187	2.26374	2.14815e+06	77254.6	48976.2	22783.3	29768	29841	89612.9	33518.3	40205.2	25515.5	27098.9	47526.2	49012.5	31621.8	18601.5	43211.9	20667.3	55933.2	55720.9	82211.1	129635	50811.2	55086.1	57680.8	23580.1	13442.7	71691.6	23339.3	34008	40075.2	42750.6	32379.7	31844.3	0	0	54562.2	0	16447.9	14732.9	4796.36	18597.5	0	17131
Mitochondrial 2-oxoglutarate/malate carrier protein;Solute carrier family 25 member 11;cDNA FLJ76014, highly similar to Homo sapiens solute carrier family 25 (mitochondrial carrier; oxoglutarate carrier), member 11 (SLC25A11), mRNA;SLC25A11 protein;Solute carrier family 25 (Mitochondrial carrier; oxoglutarate carrier), member 11, isoform CRA_b	SLC20A4;SLC25A11;hCG_32694	Mitochondrial 2-oxoglutarate/malate carrier protein;solute carrier family 25 member 11 isoform 2;solute carrier family 25 member 11 isoform 3	Q02978;Q6IBH0	1.34045e+07	7.96982e+06	1.68191	2.13743e+07	315000	328454	210034	518739	216675	609340	326752	436319	196059	353064	265533	341875	177028	147916	262712	321450	439586	504017	529341	677040	503191	414138	613435	239084	110971	633132	425259	668218	417040	468551	351786	506649	225666	139015	511453	178812	186977	120061	144195	197787	0	173223
ATP synthase subunit delta, mitochondrial;F-ATPase delta subunit	ATP5D	ATP synthase subunit delta, mitochondrial	P30049	2.50848e+07	1.60806e+07	1.55995	4.11654e+07	472500	888910	306982	741901	495964	1.20845e+06	607668	842255	395922	390570	711833	944840	566725	450814	728026	519489	859661	897569	1.09097e+06	1.2623e+06	1.14237e+06	625328	826124	344806	399972	994253	789202	1.24492e+06	1.01822e+06	646501	612734	641864	628240	137164	649809	293983	439579	190758	410295	408420	0	294862
ER-Golgi SNARE of 24 kDa;SEC22 vesicle-trafficking protein homolog B;SEC22 vesicle-trafficking protein-like 1;Vesicle-trafficking protein SEC22b	SEC22B;SEC22L1	Vesicle-trafficking protein SEC22b	O75396	4.45713e+06	1.32303e+06	3.36887	5.78016e+06	63118.2	132343	29232	37712	284707	191627	56485.3	95736.3	0	68396.3	159715	144039	98438.1	65542.7	129153	38495.7	99522.9	159280	165004	306736	205564	117132	113272	292417	260244	191954	89235.9	225614	175769	64382.3	155205	129330	0	0	111722	0	24160.1	40312.2	25986.5	16064.9	0	60191.4
Autocrine motility factor;Glucose-6-phosphate isomerase;Neuroleukin;Phosphoglucose isomerase;Phosphohexose isomerase;Sperm antigen 36	GPI	Glucose-6-phosphate isomerase;Glucose-6-phosphate isomerase;Glucose-6-phosphate isomerase	P06744;B4DE36;B4DG39;B4DVJ0	4.98765e+07	1.58019e+08	0.315636	2.07895e+08	1.72759e+06	1.71079e+06	5.01754e+06	1.33169e+06	637527	1.3629e+06	3.04792e+06	2.8289e+06	2.96648e+06	3.811e+06	876301	1.43503e+06	1.16647e+06	1.26753e+06	965509	1.37091e+06	1.93836e+06	644295	1.11111e+06	741969	870982	1.65733e+06	607247	49645.2	533890	864624	1.02599e+06	804883	618165	704872	1.17683e+06	1.58806e+06	930455	840842	1.64285e+06	4.68353e+06	2.11766e+06	2.70829e+06	2.76552e+06	3.99683e+06	3.66877e+07	2.89734e+06
Inosine phosphorylase;Purine nucleoside phosphorylase;cDNA FLJ25678 fis, clone TST04067, highly similar to PURINE NUCLEOSIDE PHOSPHORYLASE (EC 2.4.2.1);PRO1837	NP;PNP	cDNA FLJ25678 fis, clone TST04067, highly similar to PURINE NUCLEOSIDE PHOSPHORYLASE	P00491;Q8N7G1;Q9P1G4	8.20192e+07	2.02432e+08	0.405169	2.84451e+08	2.54482e+06	3.68341e+06	6.26103e+06	2.74572e+06	1.06779e+06	1.66385e+06	5.46113e+06	4.50499e+06	4.34338e+06	6.87268e+06	1.74205e+06	2.61332e+06	2.07156e+06	4.06396e+06	1.45158e+06	2.15176e+06	3.05315e+06	1.59273e+06	1.34634e+06	1.63198e+06	2.60049e+06	1.73695e+06	1.01116e+06	57867.8	1.15406e+06	2.377e+06	1.42886e+06	1.41989e+06	892003	1.34613e+06	1.07195e+06	2.31112e+06	1.18109e+06	845753	1.7176e+06	2.70596e+06	3.94439e+06	5.43105e+06	4.5997e+06	4.58923e+06	3.63747e+06	4.66967e+06
Glutathione S-transferase P;GST class-pi;GSTP1-1;Glutathione S-transferase pi;Putative uncharacterized protein GSTP1	FAEES3;GST3;GSTP1	Glutathione S-transferase P;Putative uncharacterized protein GSTP1	P09211;C7DJS1;C7DJS2;A8MX94;B2C310	7.01904e+07	1.84583e+08	0.380266	2.54773e+08	2.23241e+06	2.71013e+06	7.97737e+06	2.5878e+06	1.0351e+06	1.13859e+06	3.6648e+06	3.92322e+06	4.29963e+06	7.08096e+06	1.62486e+06	2.37049e+06	1.71997e+06	3.05445e+06	993649	1.69502e+06	2.44702e+06	1.25294e+06	535459	775365	1.11858e+06	918418	476420	59985.5	603172	2.11837e+06	1.23923e+06	1.22228e+06	1.04243e+06	936030	653837	2.10623e+06	1.40059e+06	1.75759e+06	1.41806e+06	4.99089e+06	3.65868e+06	4.41098e+06	9.77305e+06	5.38758e+06	0	3.40608e+06
TMSB4X protein;Thymosin beta-4-like protein 3;Fx;Hematopoietic system regulatory peptide;Seraspenide;Thymosin beta-4;cDNA, FLJ92006, Homo sapiens thymosin, beta 4, X chromosome (TMSB4X), mRNA;Thymosin beta 4, X-linked;Thymosin, beta 4, X-linked, isoform CRA_a;HCG1780554;Thymosin-like 4 (Pseudogene);Putative thymosin beta-4-like protein 2	TMSB4X;TMSL3;TB4X;THYB4;TMSB4;hCG_1646598;hCG_1780554;RP11-339B21.6-001;TMSL4;TMSL2	TMSB4X protein (Fragment);Thymosin beta-4-like protein 3;Thymosin beta-4;HCG1780554;Putative thymosin beta-4-like protein 2	Q0P5N8;Q0P5P4;Q0P5Q0;Q0P5T0;Q0P5U7;A8MW06;P62328;A2VCK8;Q5T4B6;Q2KHM7	6.83805e+07	2.28359e+08	0.299443	2.96739e+08	3.39518e+06	3.48568e+06	6.19691e+06	2.05028e+06	2.03246e+06	914160	1.60945e+06	2.63141e+06	4.17064e+06	2.82649e+06	1.09095e+06	1.32108e+06	1.48345e+06	2.75375e+06	1.60568e+06	1.65665e+06	1.15881e+06	1.32754e+06	626691	549450	3.2757e+06	701512	657722	682122	1.08056e+06	1.24476e+06	536403	458883	884488	698795	658583	1.25705e+06	5.68415e+06	6.48209e+06	1.19095e+06	1.34624e+07	8.553e+06	5.9377e+06	2.76455e+06	5.19085e+06	6.42976e+06	4.51826e+06
5H9 antigen;CD9 antigen;Cell growth-inhibiting gene 2 protein;Leukocyte antigen MIC3;Motility-related protein;p24;Tetraspanin-29;Putative uncharacterized protein CD9;cDNA FLJ51032, highly similar to CD9 antigen	CD9;GIG2;MIC3;TSPAN29	CD9 antigen;Putative uncharacterized protein CD9;15 kDa protein	P21926;A6NNI4;B4DPP0	1.5662e+08	1.06331e+08	1.47295	2.62951e+08	2.18223e+06	3.07023e+06	2.24754e+06	4.7237e+06	3.57973e+06	5.90436e+06	3.20615e+06	4.2102e+06	2.16016e+06	2.60639e+06	4.29258e+06	5.0069e+06	3.11542e+06	4.12893e+06	5.87157e+06	1.92702e+06	5.6351e+06	6.79559e+06	5.2137e+06	9.00235e+06	7.49388e+06	4.91042e+06	5.88509e+06	6.10957e+06	4.11441e+06	6.09639e+06	3.66329e+06	6.14845e+06	5.63359e+06	4.56221e+06	3.28711e+06	3.57034e+06	3.44745e+06	2.69434e+06	4.12359e+06	2.34585e+06	4.05932e+06	2.17632e+06	2.11506e+06	2.35914e+06	0	2.01249e+06
18 kDa phosphoprotein;Cofilin, non-muscle isoform;Cofilin-1;cDNA FLJ51435, moderately similar to Cofilin-1	CFL;CFL1	Cofilin-1;cDNA FLJ51435, moderately similar to Cofilin-1	P23528;B4E112	4.67133e+08	1.1598e+09	0.402771	1.62693e+09	2.1855e+07	1.86275e+07	4.1002e+07	1.80143e+07	7.84615e+06	1.14366e+07	2.44342e+07	2.6653e+07	3.77279e+07	3.91243e+07	8.57213e+06	1.23473e+07	1.09863e+07	1.51076e+07	8.85883e+06	7.46404e+06	1.23699e+07	9.34795e+06	5.7318e+06	6.15738e+06	1.11841e+07	6.40448e+06	4.07663e+06	2.39207e+06	5.38941e+06	9.43343e+06	7.85609e+06	6.23528e+06	6.80946e+06	6.99656e+06	5.53991e+06	1.11273e+07	1.4477e+07	1.72011e+07	8.34568e+06	2.89134e+07	3.42947e+07	2.78802e+07	2.19267e+07	2.46574e+07	2.05631e+07	2.64916e+07
Prohibitin;cDNA FLJ78511, highly similar to Homo sapiens prohibitin (PHB), mRNA;cDNA, FLJ93035, Homo sapiens prohibitin (PHB), mRNA;Prohibitin, isoform CRA_a;Prohibitin variant;PHB protein;Putative uncharacterized protein PHB;cDNA FLJ51562, highly similar to Prohibitin	PHB;hCG_29613	Prohibitin;Putative uncharacterized protein PHB;Putative uncharacterized protein PHB;Putative uncharacterized protein PHB;cDNA FLJ51562, highly similar to Prohibitin	P35232;A8K401;Q53FV0;Q6FHP5;Q6PUJ7;C9JW96;C9JZ20;A8MUL1;B4DY47	8.00924e+07	5.80318e+07	1.38015	1.38124e+08	2.84114e+06	2.58912e+06	2.05063e+06	2.89869e+06	1.27647e+06	3.08896e+06	1.67431e+06	2.66015e+06	1.0241e+06	1.66409e+06	1.9867e+06	1.94557e+06	1.43102e+06	1.44116e+06	2.02449e+06	1.52447e+06	2.33402e+06	2.64497e+06	2.77309e+06	3.84398e+06	3.63797e+06	2.30212e+06	2.90198e+06	1.22897e+06	1.07882e+06	2.68868e+06	2.42117e+06	3.05383e+06	2.96988e+06	3.20063e+06	1.73433e+06	2.29523e+06	1.2476e+06	2.85331e+06	2.76076e+06	4.01196e+06	1.28436e+06	1.13739e+06	1.25782e+06	1.20829e+06	861987	742312
Putative heat shock protein HSP 90-beta 4	HSP90AB4P	Putative heat shock protein HSP 90-beta 4	Q58FF6	8.02601e+06	1.71316e+07	0.468491	2.51576e+07	201568	230675	384958	269479	210823	243059	348107	340184	369811	476245	200386	223395	196981	246121	220862	153688	261892	203002	180893	136703	294572	209020	143757	111377	247909	245441	227439	251960	268207	278447	174902	266129	0	0	208012	1.30035e+06	474313	474922	386674	375450	0	371428
cDNA FLJ54775, highly similar to Syntaxin-binding protein 2;Syntaxin binding protein 2 variant;Protein unc-18 homolog 2;Protein unc-18 homolog B;Syntaxin-binding protein 2;Hunc18b2;STXBP2 protein;Syntaxin binding protein 2;Syntaxin binding protein 2, isoform CRA_b;cDNA FLJ53447, highly similar to Syntaxin-binding protein 2	STXBP2;UNC18B;hCG_22249	cDNA FLJ54775, highly similar to Syntaxin-binding protein 2;Syntaxin-binding protein 2;syntaxin binding protein 2 isoform b;cDNA FLJ53447, highly similar to Syntaxin-binding protein 2	B4E175;Q53GF4;Q15833;O00184;Q9BU65;B4DY46	2.4305e+08	2.05683e+08	1.18168	4.48733e+08	7.77409e+06	7.35458e+06	6.05292e+06	5.84148e+06	6.55948e+06	1.15729e+07	6.60726e+06	9.08155e+06	5.98123e+06	5.92887e+06	7.72464e+06	8.03966e+06	4.59023e+06	5.01449e+06	6.23845e+06	4.83321e+06	6.9586e+06	8.33707e+06	9.25104e+06	1.27716e+07	7.93959e+06	7.12631e+06	7.01568e+06	4.605e+06	4.3558e+06	8.42512e+06	6.29071e+06	8.60876e+06	7.6069e+06	7.02361e+06	6.42109e+06	7.08629e+06	4.29759e+06	2.438e+06	7.29633e+06	4.48299e+06	6.55923e+06	4.16284e+06	3.10556e+06	4.79184e+06	2.56117e+06	3.8697e+06
CD226 antigen;DNAX accessory molecule 1	CD226;DNAM1	CD226 antigen	Q15762	9.56707e+07	7.45202e+07	1.28382	1.70191e+08	2.41482e+06	2.44204e+06	2.00806e+06	3.51022e+06	1.98457e+06	3.76378e+06	1.8602e+06	2.9581e+06	1.35142e+06	2.08928e+06	1.83749e+06	3.26295e+06	2.36108e+06	1.57381e+06	2.53659e+06	2.57647e+06	2.71015e+06	3.78778e+06	3.52154e+06	3.71866e+06	3.76236e+06	2.59358e+06	3.00746e+06	1.6486e+06	1.87113e+06	4.26251e+06	3.03774e+06	4.04498e+06	4.927e+06	3.68063e+06	1.62756e+06	2.2217e+06	1.5854e+06	2.1393e+06	2.99174e+06	2.31709e+06	2.65832e+06	1.59513e+06	1.26125e+06	1.65208e+06	6.41081e+06	1.19834e+06
11S regulator complex subunit alpha;Activator of multicatalytic protease subunit 1;Interferon gamma up-regulated I-5111 protein;Proteasome activator 28 subunit alpha;Proteasome activator complex subunit 1;PSME1 protein;cDNA, FLJ92500, Homo sapiens proteasome (prosome, macropain) activator subunit 1 (PA28 alpha) (PSME1), mRNA;Proteasome (Prosome, macropain) activator subunit 1 (PA28 alpha), isofor…	IFI5111;PSME1;hCG_40175	Proteasome activator complex subunit 1;proteasome activator subunit 1 isoform 2	Q06323;Q6FHU3;Q6IBM2;A6NJG9;Q86SZ9	4.14213e+06	9.41183e+06	0.440098	1.3554e+07	123977	102439	266569	150170	67715.7	93897.4	162918	149819	166209	225311	85953.5	89328.8	101044	115207	137926	118659	113568	80177.6	81284.5	66303.7	188221	86407.2	68992.8	35463.5	81246.2	110822	83359.5	65515.7	90099.2	92198	81813.3	124237	0	417463	117813	336262	281067	152316	233899	169041	0	231503
Triosephosphate isomerase;Triose-phosphate isomerase	TPI;TPI1	triosephosphate isomerase 1 isoform 2;Isoform 1 of Triosephosphate isomerase;Isoform 2 of Triosephosphate isomerase;22 kDa protein	Q53HE2;P60174-1;P60174;B4DUI5;B7Z5D8;Q2QD09;P60174-2	7.48747e+07	2.21295e+08	0.338348	2.96169e+08	3.40932e+06	3.73959e+06	7.05403e+06	2.76281e+06	799353	1.0683e+06	5.07405e+06	4.7496e+06	6.16658e+06	6.11325e+06	1.72847e+06	2.40584e+06	2.05172e+06	2.94923e+06	1.34824e+06	1.61569e+06	3.42496e+06	966415	916375	757634	1.57965e+06	770332	514094	62913.8	575569	2.00966e+06	1.0215e+06	675988	721615	764728	719846	1.51153e+06	1.94624e+06	1.80312e+06	1.09641e+06	3.93948e+06	4.43168e+06	4.54338e+06	7.53931e+06	5.30447e+06	0	4.69102e+06
NADH dehydrogenase [ubiquinone] flavoprotein 2, mitochondrial;NADH-ubiquinone oxidoreductase 24 kDa subunit;cDNA FLJ78041, highly similar to Homo sapiens NADH dehydrogenase (ubiquinone) flavoprotein 2, 24kDa (NDUFV2), mRNA;NDUFV2 protein;cDNA, FLJ92411, Homo sapiens NADH dehydrogenase (ubiquinone) flavoprotein 2, 24kDa(NDUFV2), mRNA;NADH dehydrogenase (Ubiquinone) flavoprotein 2, 24kDa;24-kDa sub…	NDUFV2;hCG_1994226	28 kDa protein;NADH dehydrogenase [ubiquinone] flavoprotein 2, mitochondrial;Putative uncharacterized protein ENSP00000343430 (Fragment)	P19404;A8K750;Q6IB76;Q6IPW4;Q6LEN9;Q9UEH5;A6NK33	2.69631e+06	1.4206e+06	1.89801	4.11692e+06	78754.6	79031.1	69063.6	68300.4	52425.8	117838	64581	108278	56180.8	63641.4	70323.4	85533.9	72637.9	49108.7	26468.8	53738.8	114224	107724	108538	160861	95800.2	72307.5	86335.8	19251.7	40673.6	118877	87542.2	130172	63148	153318	30402.2	97198.8	0	0	94035.4	0	23266	42793.6	0	43108.7	0	29922.4
Glycerol-3-phosphate dehydrogenase, mitochondrial;mtGPD;cDNA FLJ78475, highly similar to Homo sapiens glycerol-3-phosphate dehydrogenase 2 (mitochondrial) (GPD2), mRNA;cDNA FLJ57187, highly similar to Glycerol-3-phosphate dehydrogenase, mitochondrial (EC 1.1.99.5);Putative uncharacterized protein GPD2;GPD2 protein	GPD2	Isoform 1 of Glycerol-3-phosphate dehydrogenase, mitochondrial;Isoform 2 of Glycerol-3-phosphate dehydrogenase, mitochondrial	P43304-1;P43304;A8K1Z2;B7Z601;Q53T76;Q8WUQ0;P43304-2	2.25499e+08	4.35783e+08	0.517456	6.61281e+08	7.58591e+06	6.88682e+06	5.04934e+06	6.7198e+06	4.95586e+06	1.02497e+07	4.88429e+06	9.12238e+06	3.53232e+06	5.95715e+06	5.78887e+06	6.74639e+06	4.69991e+06	3.78299e+06	6.46762e+06	3.76917e+06	7.98296e+06	8.80123e+06	9.58415e+06	1.36123e+07	3.9584e+06	7.20222e+06	4.18757e+06	4.47552e+06	3.62507e+06	8.91085e+06	6.78796e+06	9.6321e+06	8.80621e+06	6.96872e+06	5.6588e+06	7.87841e+06	1.34925e+06	1.85654e+06	8.0217e+06	3.67529e+06	3.00207e+06	1.41879e+06	3.33513e+06	3.36666e+06	2.86972e+08	2.80795e+06
ATP synthase subunit gamma, mitochondrial;F-ATPase gamma subunit;ATP synthase gamma chain;cDNA FLJ59861, highly similar to ATP synthase gamma chain, mitochondrial (EC 3.6.3.14)	ATP5C;ATP5C1;ATP5CL1;hCG_25112;RP11-401E9.1-001	Isoform Liver of ATP synthase subunit gamma, mitochondrial;Isoform Heart of ATP synthase subunit gamma, mitochondrial	P36542-1;P36542;Q6I9V2;Q8TAS0;P36542-2;B4DFE6;B4DL14	4.44775e+07	2.78498e+07	1.59705	7.23273e+07	1.10886e+06	1.16834e+06	1.11415e+06	1.52015e+06	658924	1.98925e+06	744326	1.23786e+06	559814	935765	1.18051e+06	1.47229e+06	909061	557245	1.29446e+06	1.00883e+06	1.55567e+06	1.6812e+06	1.55072e+06	2.55805e+06	1.49509e+06	1.26013e+06	2.13917e+06	769806	306445	1.85757e+06	1.57988e+06	2.41337e+06	1.19491e+06	1.75237e+06	1.39993e+06	1.36632e+06	454641	468558	1.21383e+06	1.15798e+06	558066	465518	563222	469514	2.96143e+06	517555
Fructose-bisphosphate aldolase A;Lung cancer antigen NY-LU-1;Muscle-type aldolase;Fructose-bisphosphate aldolase	ALDA;ALDOA	45 kDa protein;Fructose-bisphosphate aldolase A	P04075;A4UCS9;A4UCT0	3.47967e+08	8.60541e+08	0.404359	1.20851e+09	1.39686e+07	1.58094e+07	2.27965e+07	1.22805e+07	5.36681e+06	8.05551e+06	2.3813e+07	1.77808e+07	2.48985e+07	2.10015e+07	8.17413e+06	1.24347e+07	1.09513e+07	1.21112e+07	6.17886e+06	8.46959e+06	1.33431e+07	5.08433e+06	5.68126e+06	4.68166e+06	8.36129e+06	6.27575e+06	3.96614e+06	1.56727e+06	4.73247e+06	7.32223e+06	6.1524e+06	5.86384e+06	5.58308e+06	5.68029e+06	3.84606e+06	8.74521e+06	8.349e+06	1.17417e+07	6.89957e+06	1.22016e+07	1.82028e+07	2.18528e+07	1.90789e+07	1.95841e+07	4.2877e+06	1.71103e+07
Glyceraldehyde-3-phosphate dehydrogenase;Glyceraldehyde 3-phosphate dehydrogenase	CDABP0047;GAPD;GAPDH;OK/SW-cl.12	Glyceraldehyde-3-phosphate dehydrogenase;Glyceraldehyde 3-phosphate dehydrogenase;32 kDa protein;39 kDa protein;Glyceraldehyde 3-phosphate dehydrogenase;18 kDa protein;Glyceraldehyde 3-phosphate dehydrogenase	P04406;A4UCT1;Q16768;Q2TSD0;Q5ZEY3;Q0QET7;B4DRV9	1.22559e+09	2.72922e+09	0.449065	3.95481e+09	4.69818e+07	4.21923e+07	8.45139e+07	4.47588e+07	2.18045e+07	2.415e+07	5.49276e+07	6.18215e+07	6.82984e+07	8.66114e+07	2.018e+07	3.44338e+07	2.84234e+07	3.65187e+07	2.227e+07	3.56818e+07	3.96691e+07	2.22231e+07	2.22114e+07	2.12451e+07	3.17204e+07	2.17187e+07	1.59151e+07	1.23726e+07	1.88335e+07	3.08929e+07	2.30435e+07	1.81637e+07	1.92153e+07	2.26029e+07	1.71925e+07	3.3664e+07	4.89721e+07	6.44044e+07	2.79663e+07	8.58916e+07	6.10675e+07	5.09611e+07	8.23051e+07	6.57516e+07	6.90397e+07	6.5685e+07
Cytochrome c oxidase polypeptide Va;Cytochrome c oxidase subunit 5A, mitochondrial;Cytochrome c oxidase subunit Va	COX5A	Cytochrome c oxidase subunit 5A, mitochondrial	P20674;Q71UP1	8.85053e+07	5.98937e+07	1.47771	1.48399e+08	2.555e+06	2.43136e+06	2.37471e+06	3.4128e+06	1.53281e+06	3.09831e+06	1.48445e+06	2.92834e+06	1.47831e+06	2.22213e+06	2.4572e+06	3.63364e+06	2.11606e+06	1.39921e+06	2.78138e+06	2.70766e+06	2.6294e+06	3.44612e+06	3.60079e+06	4.04894e+06	3.89132e+06	2.50386e+06	3.00776e+06	1.62229e+06	1.14511e+06	3764284	3.0423e+06	3.49766e+06	2.65187e+06	2.96256e+06	2.68091e+06	2.44491e+06	197853	103429	2.65056e+06	310299	1.30028e+06	963587	1.18243e+06	1.17042e+06	3.9829e+06	1.36301e+06
Malectin	KIAA0152;MLEC	Malectin	Q14165	8.72178e+07	5.46358e+07	1.59635	1.41854e+08	2.41496e+06	2.37969e+06	1.16628e+06	2.06275e+06	1.99411e+06	3.68775e+06	1.33462e+06	2.9607e+06	1.2498e+06	1.32074e+06	2.81125e+06	3.25197e+06	2.03613e+06	1.29798e+06	2.6841e+06	1.87926e+06	2.96656e+06	3.28506e+06	3.55921e+06	4.86093e+06	4.52856e+06	3.07131e+06	3.17626e+06	1.4815e+06	1.40402e+06	2.9484e+06	2.34105e+06	3.81154e+06	3.14048e+06	3.03641e+06	2.54627e+06	2.23523e+06	989698	155698	3.14753e+06	1.25466e+06	1.72235e+06	1.24873e+06	821115	1.10828e+06	0	905113
cDNA FLJ60299, highly similar to Rab GDP dissociation inhibitor beta;GDP dissociation inhibitor 2;Guanosine diphosphate dissociation inhibitor 2;Rab GDP dissociation inhibitor beta;cDNA, FLJ92845, Homo sapiens GDP dissociation inhibitor 2 (GDI2), mRNA;GDI2 protein;GDP dissociation inhibitor 2 isoform 1;GDP dissociation inhibitor 2, isoform CRA_b;cDNA FLJ52902, highly similar to Rab GDP dissociati…	GDI2;RP11-318E3.2-007;RABGDIB;hCG_24071;RP11-318E3.2-001;RP11-318E3.2-002;RP11-318E3.2-005	cDNA FLJ60299, highly similar to Rab GDP dissociation inhibitor beta;Rab GDP dissociation inhibitor beta;cDNA FLJ52902, highly similar to Rab GDP dissociation inhibitor alpha;GDP dissociation inhibitor 2 isoform 2;GDP dissociation inhibitor 2	B4DLV7;Q5SX90;P50395;Q6IAT1;B4DHX4;B3KVE3;Q5SX88;Q8TB95;Q5SX87	6.13266e+07	1.43941e+08	0.426055	2.05267e+08	1.70109e+06	1.97778e+06	4.60165e+06	2.23982e+06	798361	1.13596e+06	2.58281e+06	2.81752e+06	3.47074e+06	5.34029e+06	1.00826e+06	1.60972e+06	1.43895e+06	2.1356e+06	1.57643e+06	1.14293e+06	2.09009e+06	1.15823e+06	960559	873538	1.89824e+06	837126	672805	172387	633055	1.39337e+06	1.07128e+06	869086	980592	1.06477e+06	979303	1.61443e+06	2.83186e+06	4.25447e+06	1.39346e+06	3.9569e+06	3.05443e+06	3.27596e+06	3.65376e+06	3.39993e+06	5.18999e+06	3.72452e+06
Atlastin-1;Brain-specific GTP-binding protein;GTP-binding protein 3;Guanine nucleotide-binding protein 3;Spastic paraplegia 3 protein A;Atlastin variant;SPG3A protein;Putative uncharacterized protein DKFZp686J1364	ATL1;GBP3;SPG3A;DKFZp686J1364	Atlastin-1;64 kDa protein;atlastin GTPase 1 isoform b	Q8WXF7;Q53F53;Q6IAK1;Q69YH7	6.85169e+06	4.07447e+06	1.68162	1.09262e+07	193146	170536	118026	259788	229660	324237	184713	273457	100185	196181	135240	243940	153603	107366	287022	140397	225903	165121	234680	493341	238791	283799	278959	87011	83024.2	238472	137170	247126	185561	241222	202394	231808	0	0	159811	87755.5	60494.6	82190.6	76831.4	36235	0	83098.2
Density-enhanced phosphatase 1;HPTP eta;Protein-tyrosine phosphatase receptor type J;Receptor-type tyrosine-protein phosphatase eta	DEP1;PTPRJ	Receptor-type tyrosine-protein phosphatase eta precursor	Q12913	1.43864e+08	3.00659e+08	0.478494	4.44523e+08	3.6195e+06	3.45944e+06	3.70758e+06	4.94281e+06	3.05084e+06	5.80754e+06	2.67906e+06	4.60024e+06	2.39238e+06	2.64103e+06	2.88108e+06	3.29434e+06	3.06086e+06	2.0001e+06	4.1916e+06	3.16641e+06	4.40474e+06	6.29747e+06	5.30888e+06	7.0283e+06	4.64172e+06	3.97713e+06	4.92398e+06	3.55169e+06	1.58721e+06	6.24456e+06	6.16863e+06	5.51439e+06	6.2423e+06	5.32858e+06	4.45774e+06	4.87168e+06	1.12534e+06	2.43082e+06	4.26364e+06	4.19052e+06	5.34173e+06	1.93541e+06	1.10362e+06	1.81474e+06	2.09593e+08	1.53168e+06
CD107 antigen-like family member A;Lysosome-associated membrane glycoprotein 1;cDNA FLJ35079 fis, clone PLACE6005283, highly similar to Lysosome-associated membrane glycoprotein 1;cDNA FLJ57633, highly similar to Lysosome-associated membrane glycoprotein 1	LAMP1	Lysosome-associated membrane glycoprotein 1;cDNA FLJ57633, highly similar to Lysosome-associated membrane glycoprotein 1	P11279;B3KRY3;B4DWL3	1.60009e+07	1.06133e+07	1.50763	2.66142e+07	523727	575882	457364	563741	340222	675611	496595	455507	281728	269862	405426	444098	321278	273521	418731	158329	497823	634988	691229	724137	534782	352240	668687	320243	282661	798875	356456	547906	637400	759441	461762	329862	86353.5	120147	534293	468277	207103	309968	434801	295707	0	123136
Extracellular glutathione peroxidase;Glutathione peroxidase 3;Plasma glutathione peroxidase;GPX3 protein	GPX3;GPXP	Glutathione peroxidase 3	P22352;Q6NXQ3	5.89174e+06	1.54298e+06	3.8184	7.43472e+06	52927.3	59603.3	19289.2	30834.5	437299	85615.8	31409.2	68922	10049.7	36672.7	34905.2	77011.2	143527	65929.3	200228	68156.5	23507.4	90317.6	65977.1	67170.1	416434	152685	65946.6	1.03312e+06	551901	73513.7	77027.7	51039.7	187238	81895.4	156931	20774.4	865063	365922	122889	0	70487	8862.68	0	12997	0	0
6-phosphogluconate dehydrogenase, decarboxylating	PGD;PGDH;hCG_2006054;RP4-736L20.2-001	6-phosphogluconate dehydrogenase, decarboxylating;6-phosphogluconate dehydrogenase, decarboxylating	P52209;A8K2Y9;B4DQJ8;B4DV68;B4E2U0;B4DL86	2.77131e+07	6.96325e+07	0.397991	9.73456e+07	858137	680900	2.31759e+06	1.01601e+06	470528	545648	1.2793e+06	1.20044e+06	1.5129e+06	2.43288e+06	447052	924500	697072	857509	745397	1.53917e+06	826370	498254	429349	448027	671081	457698	332163	112083	358322	823966	461345	473967	195761	499690	440156	937392	414701	1.11911e+06	688650	5.81829e+06	1.21055e+06	1.16777e+06	1.12091e+06	1.66935e+06	3.07704e+06	1.92346e+06
Nucleoside diphosphate kinase;C-myc purine-binding transcription factor PUF;nm23-H2;Nucleoside diphosphate kinase B	hCG_2001850;NME1-NME2;NM23B;NME2	Nucleoside diphosphate kinase;Isoform 3 of Nucleoside diphosphate kinase B;Isoform 1 of Nucleoside diphosphate kinase B	Q32Q12;P22392-2;P22392;P22392-1;Q6FHN3	5.55517e+07	1.40774e+08	0.394616	1.96326e+08	2.43409e+06	2.47409e+06	3.9251e+06	1.74776e+06	854901	1.41521e+06	3.29849e+06	2.86285e+06	4.10372e+06	4.39409e+06	1.20584e+06	1.76106e+06	1.26143e+06	1.8953e+06	948566	908890	2.07681e+06	955979	980698	877115	1.31217e+06	970031	758405	95933.3	656772	1.21562e+06	950352	977059	859743	993901	861302	1.60236e+06	1.40983e+06	1.22038e+06	1.28584e+06	2.50252e+06	3.09659e+06	3.35474e+06	3.76661e+06	3.45358e+06	0	3.23705e+06
Protein tyrosine phosphatase, non-receptor type 6, isoform CRA_b;Putative uncharacterized protein PTPN6;70 kDa SHP-1L protein;Hematopoietic cell protein-tyrosine phosphatase;Protein-tyrosine phosphatase 1C;Protein-tyrosine phosphatase SHP-1;SH-PTP1;Tyrosine-protein phosphatase non-receptor type 6;Protein tyrosine phosphatase, non-receptor type 6 isoform 1 variant;cDNA, FLJ93911, Homo sapiens prot…	hCG_25941;PTPN6;HCP;PTP1C	Putative uncharacterized protein PTPN6;protein tyrosine phosphatase, non-receptor type 6 isoform 3;Isoform 2 of Tyrosine-protein phosphatase non-receptor type 6;68 kDa protein;Isoform 1 of Tyrosine-protein phosphatase non-receptor type 6;Isoform 3 of Tyros	C9JG49;Q9UK67;P29350-3;P29350;Q53EL0;Q53XS4;P29350-1;B4DPS0;B4DTD7;P29350-2	1.08385e+07	2.61156e+07	0.41502	3.69541e+07	293296	297841	870731	463363	219358	271363	520858	663748	626302	1.098e+06	268378	384418	336299	354864	308698	482174	437737	96072.9	198391	96934.4	227402	208640	134452	0	136429	275086	148840	192294	163416	115162	105414	347951	121190	197688	175717	420669	440920	709788	533654	554610	983245	703771
ICD-M;IDP;Isocitrate dehydrogenase [NADP], mitochondrial;NADP(+)-specific ICDH;Oxalosuccinate decarboxylase;cDNA FLJ50469, highly similar to Isocitrate dehydrogenase;cDNA, FLJ79287, highly similar to Isocitrate dehydrogenase;cDNA FLJ50654, highly similar to Isocitrate dehydrogenase;Isocitrate dehydrogenase 2 (NADP+), mitochondrial variant;Isocitrate dehydrogenase	IDH2	Isocitrate dehydrogenase [NADP], mitochondrial;Isocitrate dehydrogenase	P48735;B4DFL2;B4DSZ6;Q53GL5;Q13584	5.54205e+08	4.27321e+08	1.29693	9.81527e+08	2.01123e+07	2.06408e+07	1.38868e+07	1.63658e+07	1.18049e+07	2.33157e+07	1.51749e+07	2.12759e+07	1.02378e+07	1.49118e+07	1.41893e+07	1.91648e+07	1.19175e+07	8.34633e+06	1.42391e+07	9.66028e+06	2.14875e+07	1.97745e+07	1.78428e+07	2.33622e+07	1.7065e+07	1.61512e+07	1.73748e+07	8.53386e+06	6.61852e+06	2.14164e+07	1.82359e+07	1.94931e+07	1.61736e+07	2.01863e+07	1.488e+07	1.64953e+07	7.56582e+06	8.92023e+06	1.73842e+07	6.94624e+06	8.29703e+06	8.64096e+06	9.01851e+06	1.01181e+07	1.8747e+06	8.19952e+06
Antioxidant protein 1;HBC189;Peroxiredoxin III;Peroxiredoxin-3;Protein MER5 homolog;Thioredoxin-dependent peroxide reductase, mitochondrial;Peroxiredoxin 3 isoform a;Peroxiredoxin 3 isoform a variant;Humer	AOP1;PRDX3;mer5	Thioredoxin-dependent peroxide reductase, mitochondrial;peroxiredoxin 3 isoform b	P30048;A4UCS5;Q53HC2;Q14579	8.79393e+07	7.0347e+07	1.25008	1.58286e+08	2.97946e+06	2.5777e+06	2.41476e+06	3.15028e+06	1.6568e+06	4.05477e+06	2.2884e+06	2.91104e+06	1.44366e+06	1.98503e+06	2.39425e+06	3.18932e+06	1.7734e+06	1.496e+06	2.1573e+06	1.88123e+06	2.96544e+06	3.02969e+06	2.73963e+06	3.67695e+06	2.77822e+06	2.56216e+06	2.82948e+06	1.14656e+06	1.1708e+06	3.28399e+06	2.71178e+06	3.43521e+06	2.57816e+06	3.01911e+06	2.12072e+06	2.72531e+06	2.07573e+06	2.29669e+06	2.44031e+06	1.90521e+06	1.49255e+06	1.56219e+06	1.46839e+06	1.46455e+06	0	1.30864e+06
Heat shock 70 kDa protein 8;Heat shock cognate 71 kDa protein;cDNA FLJ77848;cDNA FLJ38781 fis, clone LIVER2000216, highly similar to HEAT SHOCK COGNATE 71 kDa PROTEIN;cDNA FLJ55485, highly similar to Heat shock cognate 71 kDa protein;Heat shock 70kDa protein 8 isoform 1 variant;Putative uncharacterized protein;HSPA8 protein;cDNA FLJ20564 fis, clone KAT12033;Uncharacterized bone marrow protein BM0…	HSC70;HSP73;HSPA10;HSPA8	Isoform 1 of Heat shock cognate 71 kDa protein;54 kDa protein;Isoform 2 of Heat shock cognate 71 kDa protein;cDNA FLJ59163, highly similar to Heat shock cognate 71 kDa protein	P11142-1;P11142;A8K7Q2;B3KTV0;B4E1Q1;Q53GZ6;Q96BE0;Q96H53;Q96IS6;Q9NWW3;Q9NZ87;P11142-2;Q53HF2;B4DTX2	4.36474e+08	8.42288e+08	0.518201	1.27876e+09	1.49264e+07	1.48736e+07	2.29893e+07	1.47673e+07	1.47878e+07	1.22153e+07	1.85251e+07	1.78058e+07	2.21102e+07	2.49962e+07	1.21273e+07	1.23334e+07	9.80031e+06	1.3795e+07	8.997e+06	7.87404e+06	1.36808e+07	9.91025e+06	9.57419e+06	9.02451e+06	8.5484e+06	9.67299e+06	7.89269e+06	7.04161e+06	1.30752e+07	1.25617e+07	9.58371e+06	9.51849e+06	7.89567e+06	9.64483e+06	9.78577e+06	1.25035e+07	1.16661e+07	1.03561e+07	1.16136e+07	2.57917e+07	1.58591e+07	2.21233e+07	2.12021e+07	2.18543e+07	1.27892e+07	2.40363e+07
G(x) alpha chain;Guanine nucleotide-binding protein G(z) subunit alpha;Gz-alpha;cDNA FLJ51798, highly similar to Guanine nucleotide-binding protein G(z) subunit alpha;Guanine nucleotide binding protein (G protein), alpha z polypeptide	GNAZ	Guanine nucleotide-binding protein G(z) subunit alpha	P19086;B4DEJ3;Q8IY73;Q8N652	2.43713e+07	1.51954e+07	1.60387	3.95667e+07	729955	834766	416489	796046	671063	830854	697641	1.05838e+06	512992	366540	865463	651709	481697	520579	643376	519693	734185	962676	685776	1.43059e+06	935325	570785	798900	199746	393449	1.08115e+06	705098	1.32884e+06	882409	783942	727161	719353	70453.8	126994	637266	0	565753	226800	87983.5	216597	0	83850.3
Adenylyl cyclase-associated protein 1;Adenylyl cyclase-associated protein	CAP;CAP1	Isoform 1 of Adenylyl cyclase-associated protein 1	Q01518-1;Q01518;B2RDY9;B4DI38;B4DNW7;B4DNY3	8.18761e+07	1.47907e+08	0.553565	2.29783e+08	2.60436e+06	2.21023e+06	4.79909e+06	2.96022e+06	2.7876e+06	2.05868e+06	2.31266e+06	2.89924e+06	2.64982e+06	4.14559e+06	1.91678e+06	2.43544e+06	2.11025e+06	2.55049e+06	2.20203e+06	2.98168e+06	2.04384e+06	2.13524e+06	2.24005e+06	1.88827e+06	1.49883e+06	2.06166e+06	1.28211e+06	585450	2.39539e+06	2.29264e+06	2.49148e+06	1.89623e+06	2.12495e+06	2.16572e+06	2.22929e+06	2.49673e+06	2.32465e+06	1.54577e+06	2.55361e+06	2.99944e+06	3.50242e+06	3.51403e+06	2.35246e+06	3.01152e+06	5.54174e+06	3.32629e+06
ANO6 protein;cDNA FLJ57678, highly similar to Transmembrane protein 16F;Putative uncharacterized protein ANO6;Anoctamin-6;Transmembrane protein 16F;cDNA FLJ59290, highly similar to Transmembrane protein 16F;cDNA FLJ44445 fis, clone UTERU2020718, highly similar to Transmembrane protein 16F	ANO6;TMEM16F	ANO6 protein;anoctamin 6 isoform c;Putative uncharacterized protein ANO6;Anoctamin-6;44 kDa protein;cDNA FLJ44445 fis, clone UTERU2020718, highly similar to Transmembrane protein 16F	B9EGG0;B4DZA5;C9JCS2;Q4KMQ2;B4E1V1;B3KX12	1.95859e+07	1.39388e+07	1.40514	3.35247e+07	465500	477209	533033	1.03603e+06	400631	886350	386325	907083	344154	518856	391513	693589	479869	398864	506644	340352	450782	1.11189e+06	786656	1.02359e+06	544545	423891	529860	544286	347595	702675	625228	685226	555288	784855	322501	722799	0	0	658231	0	461151	386171	339294	197671	0	300993
cDNA, FLJ95575, highly similar to Homo sapiens endothelial cell growth factor 1 (platelet-derived) (ECGF1), mRNA;Gliostatin;Platelet-derived endothelial cell growth factor;TdRPase;Thymidine phosphorylase;Putative uncharacterized protein TYMP	ECGF1;TYMP	cDNA, FLJ95575, highly similar to Homo sapiens endothelial cell growth factor 1 (platelet-derived) (ECGF1), mRNA;Thymidine phosphorylase;Putative uncharacterized protein TYMP	B2RBL3;P19971;C9JGI3	9.9455e+06	3.41938e+07	0.290857	4.41393e+07	465455	317440	874410	227759	216368	184641	573775	640675	743383	1.20389e+06	84585.2	335444	251356	223145	246873	711752	311197	107443	61306.1	221467	73207.4	249157	105415	0	112202	198216	204973	90615.5	99704.8	74802.5	172422	369883	0	0	192536	0	627824	335521	380174	591080	2.39932e+06	743887
Protein G6b;Chromosome 6 open reading frame 25;cDNA FLJ35073 fis, clone PLACE6000630;Chromosome 6 open reading frame 25, isoform CRA_h;C6orf25 protein	C6orf25;G6B;DAMA-236L13.10-001;DADB-110M10.2-001;DAMC-117B11.4-001;hCG_43731;DAMA-236L13.10-003	Isoform B of Protein G6b;26 kDa protein;Chromosome 6 open reading frame 25;Isoform A of Protein G6b;Isoform F of Protein G6b;Isoform G of Protein G6b;C6orf25 protein;Chromosome 6 open reading frame 25;Isoform C of Protein G6b;Isoform E of Protein G6b;Isofo	O95866-1;O95866;B0V026;B0UXC5;O95866-2;B0V023;O95866-6;O95866-7;B7ZLJ5;B0UXC6;O95866-3;B0V024;O95866-5;B0UXC7;O95866-4;B0UXC4;C9JNY4	9.63219e+07	6.73905e+07	1.42931	1.63712e+08	2.19605e+06	2.61242e+06	1.14905e+06	2.113e+06	1.97087e+06	5.02394e+06	2.675e+06	3.17214e+06	1.64394e+06	1.21385e+06	3.03718e+06	3.44682e+06	2.1077e+06	1.86941e+06	3.36884e+06	2.07562e+06	3.1499e+06	4.40568e+06	4.34694e+06	5.59423e+06	3.6864e+06	2.80224e+06	3.49787e+06	2.42737e+06	1.53487e+06	3.64427e+06	2.45055e+06	3.30244e+06	3.1458e+06	2.64625e+06	2.44809e+06	2.23165e+06	1.53692e+06	1.0023e+06	2.79233e+06	782490	1.89268e+06	644577	1.13524e+06	1.20081e+06	0	1.68152e+06
Glutathione S-transferase omega-1;cDNA, FLJ94267, highly similar to Homo sapiens glutathione S-transferase omega 1 (GSTO1), mRNA;Glutathione S-transferase omega 1	GSTO1;GSTTLP28;RP11-99N20.1-004;RP11-99N20.1-005	Glutathione S-transferase omega-1;Glutathione S-transferase omega 1;Glutathione S-transferase omega 1	P78417;B2R983;Q5TA02;Q5TA01	5.32411e+07	1.53974e+08	0.345781	2.07215e+08	1.51182e+06	2.62338e+06	4.93057e+06	2.06104e+06	716739	1.22685e+06	4.23428e+06	2.22937e+06	4.51537e+06	4.80227e+06	1.16473e+06	1.55855e+06	890907	1.15913e+06	527752	946859	2.19085e+06	1.0485e+06	915992	612212	1.15997e+06	776101	396257	0	468773	1.50687e+06	975949	769879	868708	1.00549e+06	651659	1.61296e+06	1.03009e+06	1.04014e+06	1.11112e+06	1.69465e+06	3.29408e+06	4.6989e+06	2.46799e+06	2.69679e+06	0	3.94455e+06
Leucine-rich repeat-containing protein 59;cDNA, FLJ95955	LRRC59;PRO1855	Leucine-rich repeat-containing protein 59	Q96AG4;B2RE83	2.19026e+07	1.12144e+07	1.95308	3.3117e+07	524591	671101	447836	708829	776160	1.2593e+06	309248	863081	229341	279296	811411	363504	623807	388163	761022	495404	787228	666771	864227	1.32139e+06	636508	577009	677514	291247	301721	992612	525504	515357	1.29781e+06	377538	741234	884095	0	0	932784	0	139107	170049	109123	287407	0	212351
Molecule associated with JAK3 N-terminus;Myosin containing a PDZ domain;Myosin-XVIIIa;SP-A receptor subunit SP-R210 alphaS;cDNA FLJ59649, highly similar to Myosin-18A;cDNA FLJ16503 fis, clone FEBRA2008681, highly similar to Myosin-18A;HCG27198, isoform CRA_a;cDNA FLJ59676, highly similar to Myosin-18A;cDNA FLJ60372, highly similar to Myosin-18A;cDNA FLJ60377, highly similar to Myosin-18A;Jak3 N-t…	KIAA0216;MYO18A;MYSPDZ;hCG_27198;MAJN	Isoform 1 of Myosin-XVIIIa;Isoform 4 of Myosin-XVIIIa;Isoform 3 of Myosin-XVIIIa;Isoform 2 of Myosin-XVIIIa;cDNA FLJ60372, highly similar to Myosin-18A	Q92614-1;Q92614;Q92614-4;Q5QD01;Q92614-3;B4E0T8;Q92614-2;Q92614-5;B3KVF8;B4DFN7;B4DYM1;B4DZ32;Q9NYE8	4.91557e+06	2.62933e+06	1.86951	7.54491e+06	63113.7	132850	133687	153120	164476	201455	108609	196689	48972.7	106021	142187	152461	128367	51496	133870	198448	243501	122731	237881	310252	89365.8	172078	198591	51249.9	122632	156785	101213	159388	166705	141278	171350	189100	0	0	165652	79617.9	40959.4	58916.3	0	64175.6	0	64642.8
ATP synthase subunit g, mitochondrial	ATP5L	ATP synthase subunit g, mitochondrial	O75964	3.77666e+07	2.41069e+07	1.56663	6.18736e+07	1.12709e+06	1.04364e+06	723166	1.28207e+06	673189	1.83834e+06	802719	1.35731e+06	580288	741507	1.11894e+06	1.26256e+06	743880	547820	1.06799e+06	684637	1.18842e+06	1.36641e+06	1.4403e+06	1.99949e+06	1.73906e+06	1.2092e+06	1.35567e+06	717294	424968	1.46479e+06	1.11388e+06	1.54379e+06	1.38705e+06	1.24207e+06	942054	1.2333e+06	66180.3	298083	1.43948e+06	0	707191	553012	469679	620332	0	425526
Cytosolic thyroid hormone-binding protein;Opa-interacting protein 3;p58;Pyruvate kinase 2/3;Pyruvate kinase isozymes M1/M2;Pyruvate kinase muscle isozyme;Thyroid hormone-binding protein 1;Tumor M2-PK;Pyruvate kinase;Pyruvate kinase M2	OIP3;PK2;PK3;PKM;PKM2	Isoform M2 of Pyruvate kinase isozymes M1/M2;Pyruvate kinase;Pyruvate kinase;66 kDa protein;Isoform M1 of Pyruvate kinase isozymes M1/M2;Pyruvate kinase;Pyruvate kinase;similar to pyruvate kinase, muscle	P14618-1;P14618;B4DUU6;B4DNK4;Q8WUW7;Q9NYI7;Q9UK31;Q9UKK4;P14618-2;B4DRT3;Q504U3	7.22892e+08	1.61812e+09	0.446749	2.34101e+09	2.92205e+07	2.43127e+07	4.82226e+07	2.55191e+07	1.11365e+07	1.72002e+07	4.38085e+07	3.72123e+07	4.22986e+07	4.57568e+07	1.51235e+07	1.96369e+07	1.79154e+07	2.27051e+07	1.46769e+07	1.69736e+07	2.45374e+07	1.51041e+07	1.36396e+07	1.20246e+07	2.01665e+07	1.44434e+07	9.62851e+06	3.9149e+06	9.2681e+06	1.94498e+07	1.54415e+07	1.177e+07	1.21717e+07	1.31399e+07	1.01616e+07	1.83291e+07	2.04356e+07	3.12214e+07	1.63252e+07	4.01474e+07	4.54444e+07	3.28162e+07	3.26681e+07	4.70596e+07	3.69513e+07	3.5908e+07
Heat shock 84 kDa;Heat shock protein HSP 90-beta;cDNA FLJ77842;cDNA FLJ53619, highly similar to Heat shock protein HSP 90-beta;cDNA FLJ54023, highly similar to Heat shock protein HSP 90-beta;HSP90AB1 protein;cDNA: FLJ21717 fis, clone COL10322	HSP90AB1;HSP90B;HSPC2;HSPCB	Heat shock protein HSP 90-beta	P08238;A8K3W9;B4DGL0;B4DMA2;Q6PK50;Q9H6X9	3.11742e+07	6.37068e+07	0.489339	9.4881e+07	970682	1.03287e+06	1.84268e+06	1.16098e+06	928020	836416	1.33675e+06	1.04976e+06	1.24221e+06	2.25284e+06	835023	1.01219e+06	694635	768733	442321	595100	968980	532147	877934	407765	633604	722074	582905	186656	726650	850383	774639	734469	863585	717430	540320	1.02637e+06	720726	1.28223e+06	1.02414e+06	2.43198e+06	1.87575e+06	1.93982e+06	1.91968e+06	1.74325e+06	0	1.43377e+06
60 kDa chaperonin;60 kDa heat shock protein, mitochondrial;Chaperonin 60;Heat shock protein 60;HuCHA60;Mitochondrial matrix protein P1;P60 lymphocyte protein;Mitochondrial heat shock 60kD protein 1 variant 1;cDNA FLJ54912, highly similar to 60 kDa heat shock protein, mitochondrial;cDNA FLJ51028, highly similar to 60 kDa heat shock protein, mitochondrial;cDNA FLJ54373, highly similar to 60 kDa hea…	HSP60;HSPD1	60 kDa heat shock protein, mitochondrial;cDNA FLJ51046, highly similar to 60 kDa heat shock protein, mitochondrial	P10809;B3GQS7;B7Z4F6;B7Z532;B7Z597;Q53QD5;Q96RI4;B7Z5E7;C9JCQ4	3.87869e+08	3.47323e+08	1.11674	7.35192e+08	1.19173e+07	1.03756e+07	8.50657e+06	1.39378e+07	7.30437e+06	1.51551e+07	8.48696e+06	1.34592e+07	5.39178e+06	7.81848e+06	8.81128e+06	1.20528e+07	8.41308e+06	6.37871e+06	9.52381e+06	8.5982e+06	9.6898e+06	1.30255e+07	1.29305e+07	1.61208e+07	1.76766e+07	1.95319e+07	1.39131e+07	6.20745e+06	5.22142e+06	1.48784e+07	1.03689e+07	1.59653e+07	1.20291e+07	1.33182e+07	9.53167e+06	1.16303e+07	7.60758e+06	1.01979e+07	1.18931e+07	1.17033e+07	6.71913e+06	5.35761e+06	5.91213e+06	5.38724e+06	5.78667e+07	3.93775e+06
Glucose transporter type 3, brain;Solute carrier family 2, facilitated glucose transporter member 3;cDNA FLJ57557, highly similar to Solute carrier family 2, facilitated glucose transporter member 3;cDNA FLJ58410, highly similar to Solute carrier family 2, facilitated glucosetransporter member 3;cDNA FLJ56136, highly similar to Solute carrier family 2, facilitated glucosetransporter member 14;cDN…	GLUT3;SLC2A3;GLUT14;SLC2A14	Solute carrier family 2, facilitated glucose transporter member 3;cDNA FLJ56136, highly similar to Solute carrier family 2, facilitated glucosetransporter member 14;Isoform 1 of Solute carrier family 2, facilitated glucose transporter member 14;Isoform 2 o	P11169;B7Z5A7;B7Z966;B7Z5J8;B7ZAC3;Q8TDB8-1;Q8TDB8;Q8TDB8-2;B7Z844;Q59F54	4.71254e+08	3.15853e+08	1.492	7.87107e+08	1.26673e+07	1.23649e+07	1.08767e+07	1.68869e+07	4.03233e+06	2.06454e+07	1.03294e+07	1.2299e+07	6.43759e+06	4.80108e+06	1.18125e+07	1.62784e+07	9.04455e+06	8.39634e+06	1.10293e+07	7.68891e+06	1.24692e+07	1.99287e+07	1.80143e+07	2.20666e+07	1.90506e+07	1.34286e+07	1.54904e+07	1.74287e+07	7.7696e+06	1.75712e+07	1.23622e+07	2.96625e+07	1.74094e+07	1.63206e+07	1.29025e+07	1.49953e+07	6.58882e+06	6.64738e+06	1.5557e+07	4.706e+06	8.02039e+06	8.1818e+06	5.86123e+06	6.76982e+06	0	7.69529e+06
Cytochrome c oxidase subunit 7A2, mitochondrial;Cytochrome c oxidase subunit VIIa-liver/heart;COX7A2 protein;Cytochrome c oxidase subunit VIIa polypeptide 2 (Liver);Putative uncharacterized protein COX7A2	COX7A2;COX7AL	cytochrome c oxidase subunit VIIa polypeptide 2 (liver) precursor;Putative uncharacterized protein COX7A2	P14406;Q496I0;A8MZ71	3.65624e+07	2.28559e+07	1.59969	5.94183e+07	994137	1.12441e+06	807301	1.30115e+06	623073	1.54882e+06	532707	1.35133e+06	457916	881844	1.18125e+06	993240	477700	572589	954939	754555	1.2506e+06	1.4932e+06	1.31227e+06	1.57511e+06	1.72638e+06	892307	1.23752e+06	726918	319972	1.86605e+06	1.38043e+06	1.51087e+06	1.51892e+06	1.25849e+06	1.11221e+06	1.03282e+06	0	553113	1.23826e+06	311132	664371	495349	657677	553563	0	409704
cDNA FLJ56425, highly similar to Very-long-chain specific acyl-CoAdehydrogenase, mitochondrial (EC 1.3.99.-);Acyl-Coenzyme A dehydrogenase, very long chain variant;Very long-chain specific acyl-CoA dehydrogenase, mitochondrial;Acyl-Coenzyme A dehydrogenase, very long chain, isoform CRA_e;cDNA FLJ31521 fis, clone NT2RI2000255, highly similar to Very-long-chain specific acyl-CoAdehydrogenase, mitoc…	ACADVL;VLCAD;hCG_42007	cDNA FLJ56425, highly similar to Very-long-chain specific acyl-CoAdehydrogenase, mitochondrial;Isoform 2 of Very long-chain specific acyl-CoA dehydrogenase, mitochondrial;cDNA FLJ55801, highly similar to Very-long-chain specific acyl-CoAdehydrogenase, mito	B4DEA8;Q53HR2;P49748-2;P49748;B3KPA6;B3KPX1;P49748-1;B4DEB6	1.59361e+07	1.33074e+08	0.119753	1.4901e+08	362955	213527	338870	224392	247515	625616	260656	380138	196835	283780	394854	369093	264011	211468	235966	248116	411544	440911	589920	668477	442886	212951	415929	182339	189422	576416	292316	439195	262094	377117	442602	334643	2.0763e+06	2.30157e+06	421650	222877	215797	160614	174366	197787	1.23598e+08	171926
Endothelial cell-selective adhesion molecule;Putative uncharacterized protein ESAM	ESAM;UNQ220/PRO246	Endothelial cell-selective adhesion molecule;Putative uncharacterized protein ESAM;Putative uncharacterized protein ESAM	Q96AP7;C9JS10;C9JIE7	1.09986e+07	7.19879e+06	1.52784	1.81974e+07	284759	326262	364605	447144	274193	580932	265159	465665	256141	276651	272498	370190	212598	206785	447438	367349	354292	449423	471619	542498	425549	362304	296029	106391	182899	283925	291078	282602	319051	327984	335948	226918	0	0	321747	0	127146	88843.8	93493.2	218071	0	97745.3
		Putative uncharacterized protein PDIA3	C9JKU1	2.71905e+07	5.38717e+07	0.504726	8.10622e+07	1.02236e+06	940678	1.28931e+06	970873	496153	869604	1.04417e+06	1.34934e+06	1.21467e+06	1.3647e+06	891479	1.10173e+06	949194	792148	396121	792688	986826	745001	572583	738191	789379	574937	325657	223550	529849	824814	687969	634325	559903	826998	478002	699949	232317	597674	677337	1.09905e+06	872450	1.67281e+06	1.25135e+06	1.45119e+06	0	1.19326e+06
Thioredoxin domain-containing protein 1;Thioredoxin-related transmembrane protein 1;Transmembrane Trx-related protein;cDNA FLJ51569, highly similar to Thioredoxin domain-containing protein 1;cDNA FLJ51570, highly similar to Thioredoxin domain-containing protein 1;Thioredoxin domain containing, isoform CRA_b	PSEC0085;TMX;TMX1;TXNDC;TXNDC1;UNQ235/PRO268;hCG_2042974	Thioredoxin-related transmembrane protein 1;Thioredoxin domain containing, isoform CRA_b	Q9H3N1;B7Z7R5;B4DZX7	2.75659e+07	2.53594e+07	1.08701	5.29253e+07	749364	735559	478337	717238	671158	1.28839e+06	624662	952513	321379	485803	695819	912441	513256	554017	939115	320975	859021	1.19001e+06	1.13775e+06	1.32038e+06	1.26553e+06	832041	1.0019e+06	453503	549418	1.31379e+06	545911	1.46061e+06	884439	1.03008e+06	814950	818607	0	110337	1.01761e+06	76736.2	155509	281050	414886	281732	9.00924e+06	439249
Complex III subunit 1;Core protein I;Cytochrome b-c1 complex subunit 1, mitochondrial;Ubiquinol-cytochrome-c reductase complex core protein 1;cDNA FLJ51625, highly similar to Ubiquinol-cytochrome-c reductase complex coreprotein I, mitochondrial (EC 1.10.2.2);cDNA FLJ52292, highly similar to Ubiquinol-cytochrome-c reductase complex coreprotein I, mitochondrial (EC 1.10.2.2)	UQCRC1	Cytochrome b-c1 complex subunit 1, mitochondrial;cDNA FLJ52292, highly similar to Ubiquinol-cytochrome-c reductase complex coreprotein I, mitochondrial	P31930;B2R7R8;B4DUL5;B4DZB9	3.98495e+07	4.10577e+07	0.970572	8.09072e+07	1.11682e+06	955781	776611	1.37635e+06	778947	1.47016e+06	930313	1.55766e+06	607767	979052	1.11242e+06	1.37939e+06	893557	721087	885516	924987	1.36376e+06	1.51103e+06	1.27061e+06	1.87401e+06	1.34395e+06	1.22074e+06	1.4381e+06	694968	501274	1.63526e+06	1.24436e+06	1.54138e+06	1.19433e+06	1.45792e+06	915583	1.09243e+06	664700	1.2775e+06	1.14114e+06	2.70268e+06	810668	645002	606868	499307	1.00999e+07	493232
Syntaxin-11	STX11	Syntaxin-11	O75558	1.06074e+08	9.04165e+07	1.17318	1.96491e+08	2.74205e+06	2.80988e+06	2.78504e+06	4.14721e+06	2.95481e+06	4.4702e+06	1.85425e+06	3.42165e+06	1.95757e+06	2.2749e+06	2.98781e+06	3.38073e+06	2.20761e+06	2.11169e+06	3.42506e+06	3.35781e+06	2.25839e+06	2.89605e+06	4.22021e+06	5.41592e+06	4.2785e+06	3.36801e+06	3.26165e+06	3.10701e+06	2.53672e+06	3.67829e+06	2.82245e+06	3.34225e+06	3.71078e+06	2.35382e+06	3.05021e+06	3.0853e+06	1.46858e+06	1.19859e+06	3.13342e+06	3.29317e+06	2.40739e+06	1.2798e+06	735289	1.92963e+06	8.33897e+06	1.58955e+06
Cytochrome c oxidase polypeptide VIc;Cytochrome c oxidase subunit 6C	COX6C	Cytochrome c oxidase subunit 6C	P09669	2.29993e+07	1.42942e+07	1.60899	3.72936e+07	665637	776929	252286	781023	435967	1.15968e+06	404550	800295	367306	317379	774245	886104	355161	420664	814177	436669	768493	886665	1.02572e+06	1.10132e+06	1.02184e+06	385887	978624	313184	285499	1.02565e+06	689702	934848	763953	623607	644064	752288	277711	315574	556634	116894	316142	340553	477230	372434	0	231818
Dolichyl-diphosphooligosaccharide--protein glycosyltransferase 63 kDa subunit;Dolichyl-diphosphooligosaccharide--protein glycosyltransferase subunit 2;RIBIIR;Ribophorin II;Ribophorin-2;cDNA, FLJ96923, highly similar to Homo sapiens ribophorin II (RPN2), mRNA;cDNA FLJ38924 fis, clone NT2NE2011896, highly similar to Dolichyl-diphosphooligosaccharide--protein glycosyltransferase 63 kDa subunit (EC 2…	RPN2;hCG_37142;RP3-343K2.2-003;RP3-343K2.2-002	Dolichyl-diphosphooligosaccharide--protein glycosyltransferase subunit 2;ribophorin II isoform 2 precursor;Putative uncharacterized protein RPN2;Ribophorin II, isoform CRA_d	P04844;B2RE46;Q5JYR6;A6NKT1;B4DJL0;C9IYE3;Q5JYR7	1.09104e+08	7.44407e+07	1.46565	1.83545e+08	2.86359e+06	2.41377e+06	2.70437e+06	3.70181e+06	1.89558e+06	4.26722e+06	2.07645e+06	3.80092e+06	1.40848e+06	2.36896e+06	2.60981e+06	3.23475e+06	2.08729e+06	1.39281e+06	2.38233e+06	2.87527e+06	3.50267e+06	4.66222e+06	4.14563e+06	5.67986e+06	4.44941e+06	3.57158e+06	4.01171e+06	1.85403e+06	1.46887e+06	4.14184e+06	3.26266e+06	4.75377e+06	3.76249e+06	3.73446e+06	3.94307e+06	3.80223e+06	1.09686e+06	1.33055e+06	3.84658e+06	1.57667e+06	1.76136e+06	1.15409e+06	4.89068e+06	1.76858e+06	5.13727e+06	1.77312e+06
Leukocyte elastase inhibitor;Monocyte/neutrophil elastase inhibitor;Peptidase inhibitor 2;Serpin B1;cDNA FLJ57130, highly similar to Leukocyte elastase inhibitor;cDNA FLJ53963, highly similar to Leukocyte elastase inhibitor	ELANH2;MNEI;PI2;SERPINB1	Leukocyte elastase inhibitor	P30740;A8K5L2;B4DNT0;B4E3A8	6.2062e+07	1.49598e+08	0.414858	2.1166e+08	2.23436e+06	2.76981e+06	5.40023e+06	2.06617e+06	972846	1.0892e+06	4.38642e+06	2.97689e+06	4.53288e+06	6.71219e+06	1.18409e+06	1.86633e+06	1.41798e+06	2.21412e+06	1.39106e+06	2.11867e+06	2.11186e+06	888612	939730	653315	1.14606e+06	875533	740691	108972	683480	1.48284e+06	1.06262e+06	870413	731016	1.02183e+06	597545	1.37417e+06	753514	1.51002e+06	1.1765e+06	1.01861e+07	2.49835e+06	3.36968e+06	3.22339e+06	3.88344e+06	2.48475e+06	3.2859e+06
Cytosolic malate dehydrogenase;Malate dehydrogenase, cytoplasmic;Malate dehydrogenase;Putative uncharacterized protein MDH1	MDH1;MDHA	Malate dehydrogenase;Malate dehydrogenase;Putative uncharacterized protein MDH1	P40925;B4DUN2;B7Z3I7;B9A041;B8ZZ51	6.91896e+06	1.79535e+07	0.385381	2.48725e+07	358464	310311	391585	134444	62746.6	189298	437787	381204	569081	477918	207021	244578	201799	269237	202265	165349	291678	108837	82938.5	126563	131005	114066	68041.1	9980.76	104419	96235.7	97947.8	140074	117821	108172	69633.5	161749	57471.2	307460	121779	269964	290860	580860	577521	418781	0	249925
L-lactate dehydrogenase;Cell proliferation-inducing gene 19 protein;LDH muscle subunit;L-lactate dehydrogenase A chain;Renal carcinoma antigen NY-REN-59;cDNA FLJ52549, highly similar to L-lactate dehydrogenase A chain (EC 1.1.1.27)	LDHA;PIG19;hCG_96677	lactate dehydrogenase A isoform 3;Isoform 1 of L-lactate dehydrogenase A chain;L-lactate dehydrogenase;Isoform 2 of L-lactate dehydrogenase A chain;Putative uncharacterized protein LDHA;lactate dehydrogenase A isoform 2;lactate dehydrogenase A isoform 4;la	B7Z5E3;P00338-1;P00338;B4DJI1;P00338-2;C9J4M5;B4DKQ2;A8MXQ4	1.6701e+08	3.91003e+08	0.427133	5.58013e+08	5.76773e+06	6.62996e+06	1.09597e+07	5.4923e+06	2.50051e+06	4.20616e+06	1.04143e+07	1.03087e+07	1.16834e+07	1.09689e+07	3.70783e+06	5.61991e+06	3.7809e+06	4.94594e+06	3.13386e+06	4.03512e+06	7.61491e+06	2.95018e+06	2.81919e+06	2.60092e+06	4.539e+06	3.14402e+06	2.24867e+06	482786	2.18622e+06	4.09825e+06	2.92862e+06	2.90563e+06	2.48368e+06	2.96194e+06	2.22577e+06	4.03999e+06	3.54351e+06	5.53012e+06	3.55134e+06	1.38202e+07	7.25645e+06	8.96049e+06	1.69276e+07	8.98691e+06	3.84424e+06	8.08134e+06
ATP synthase subunit a;F-ATPase protein 6;ATP synthase F0 subunit 6;ATPase 6/8	ATP6;ATPASE6;MTATP6;MT-ATP6;ATPase 6;ATPase6	ATP synthase subunit a	P00846;A0S0T0;A0S0Z5;A0S1G1;A0S2B3;A0S2H8;A0S2R9;A0S2V8;A0S3K5;A0S3X2;A0S437;A0S525;A0S590;A0SB36;A0SBS0;A0SBX2;A0SCX3;A1DTA5;A1DTI3;A1DV99;A1DVF1;A1E1E3;A1E1T6;A1Z496;A1Z4E8;A1Z4G1;A1Z4L3;A1Z519;A3FPA1;A3R0R5;A4GWW2;A4GYN0;A4LB80;A4ZLA9;A4ZLL3;A4ZM04;A4ZM68;A4ZYE7;A5JYK3;A6YUI6;A6YUS7;A6YUU0;A6YVN9;A6YVQ2;A6YVS8;A6YW31;A6YW69;A6YWX8;A6YX94;A6YXS6;A6YYN7;A6Z2Z4;A6Z4T0;A6Z571;A6Z659;A6Z698;A6Z6R7;…	1.23104e+07	8.79468e+06	1.39975	2.11051e+07	301746	314474	340383	563279	204082	511989	259457	393216	174992	343801	341398	412197	217090	219598	308882	190367	379181	412952	394653	572822	455296	367572	479492	275385	185901	493403	423572	497071	451475	599256	329426	388801	0	143778	363410	0	241536	214566	265549	208792	0	216140
Platelet 47 kDa protein;Pleckstrin;PLEK protein variant	P47;PLEK	Pleckstrin;PLEK protein variant (Fragment)	P08567;Q59GZ2	6.4236e+08	1.51784e+09	0.423208	2.1602e+09	2.56582e+07	2.68582e+07	6.14226e+07	2.25349e+07	9.07001e+06	1.36828e+07	3.65842e+07	3.68964e+07	4.29618e+07	4.93568e+07	1.04433e+07	1.85331e+07	1.67462e+07	2.12424e+07	1.18398e+07	2.41349e+07	1.98013e+07	8.99048e+06	1.08316e+07	8.88952e+06	1.14204e+07	1.25679e+07	6.66943e+06	3.367e+06	5.43867e+06	1.66798e+07	1.06031e+07	9.67854e+06	8.49714e+06	1.06292e+07	8.51864e+06	1.663e+07	1.3448e+07	1.81547e+07	1.35784e+07	1.27623e+07	2.71796e+07	3.55287e+07	2.60759e+07	3.80573e+07	8.15609e+07	4.19466e+07
SM22-alpha homolog;Transgelin-2	CDABP0035;KIAA0120;TAGLN2	24 kDa protein;Transgelin-2;21 kDa protein	P37802	1.91675e+08	4.72969e+08	0.405259	6.64644e+08	9.35364e+06	7.19838e+06	1.87631e+07	9.02371e+06	7.11024e+06	3.87251e+06	9.08835e+06	1.25292e+07	1.43429e+07	1.64067e+07	3.66562e+06	5.37376e+06	3.9229e+06	7.27085e+06	3.14397e+06	2.51511e+06	5.77306e+06	3.22603e+06	1.79125e+06	1.95461e+06	3.0295e+06	2.24898e+06	1.28461e+06	717212	4.22005e+06	3.95507e+06	2.04389e+06	1.73212e+06	2.06628e+06	2.49125e+06	2.00166e+06	4.54986e+06	6.17288e+06	5.99727e+06	2.83835e+06	4.25973e+06	9.28757e+06	1.07357e+07	9.62535e+06	1.21186e+07	8.49466e+06	1.43771e+07
Coronin-1A;Coronin-like protein A;Coronin-like protein p57;Tryptophan aspartate-containing coat protein	CORO1;CORO1A	Coronin-1A;40 kDa protein	P31146	9.74189e+07	2.22345e+08	0.438142	3.19764e+08	2.32641e+06	2.63627e+06	5.86478e+06	2.9233e+06	2.9115e+06	1.99829e+06	3.43378e+06	3.58464e+06	4.06811e+06	6.14631e+06	1.87897e+06	2.67725e+06	2.63685e+06	3.11184e+06	2.83652e+06	8.06983e+06	2.26391e+06	1.35223e+06	1.7309e+06	1.54625e+06	2.88864e+06	1.26704e+06	1.47078e+06	1.33445e+06	2.46793e+06	1.99433e+06	1.2867e+06	1.41965e+06	1.51408e+06	1.14828e+06	1.68016e+06	2.23631e+06	5.10621e+06	5.98909e+06	1.6173e+06	7.67084e+06	4.34249e+06	3.2486e+06	3.21786e+06	4.06452e+06	1.98489e+07	4.82037e+06
2-phospho-D-glycerate hydro-lyase;Alpha-enolase;C-myc promoter-binding protein;Enolase 1;MBP-1;MPB-1;Non-neural enolase;Phosphopyruvate hydratase;Plasminogen-binding protein;Enolase	ENO1;ENO1L1;MBPB1;MPB1	Isoform alpha-enolase of Alpha-enolase;Isoform MBP-1 of Alpha-enolase	P06733-1;P06733;A4QMW8;A4UCS8;Q96GV1;Q9BT62;P06733-2	3.90911e+08	9.7302e+08	0.40175	1.36393e+09	1.31014e+07	1.32343e+07	2.78509e+07	1.28688e+07	5.23549e+06	6.78606e+06	2.11364e+07	2.15704e+07	2.46738e+07	2.73382e+07	8.14972e+06	1.12331e+07	8.00665e+06	1.31655e+07	8.71132e+06	1.28981e+07	1.25748e+07	5.8699e+06	6.01467e+06	4.55467e+06	1.25168e+07	6.11135e+06	3.98623e+06	3.1263e+06	4.73469e+06	9.39647e+06	5.88206e+06	5.29255e+06	5.51421e+06	6.12543e+06	4.5023e+06	9.02797e+06	2.27206e+07	2.0583e+07	6.41679e+06	3.76748e+07	2.07103e+07	2.03338e+07	2.61348e+07	2.28224e+07	4.35277e+07	2.08884e+07
JAM-2;Junctional adhesion molecule 3;Junctional adhesion molecule C;cDNA FLJ43081 fis, clone BRTHA3017589, highly similar to Junctional adhesion molecule C;Junctional adhesion molecule 3, isoform CRA_d	JAM3;UNQ859/PRO1868;hCG_37606	junctional adhesion molecule 3 precursor;cDNA FLJ43081 fis, clone BRTHA3017589, highly similar to Junctional adhesion molecule C	Q9BX67;B3KWG9	9.13696e+06	2.07112e+07	0.441159	2.98482e+07	128127	0	168281	338938	254085	481919	111890	365191	117189	205734	282896	392649	200014	188749	231278	162068	184969	139764	394676	283258	579705	410578	241482	173936	162550	291904	247743	387739	425497	251663	345118	327021	220224	103972	336148	1.52967e+07	252025	133295	111261	154168	0	159908
Epidermal surface antigen;Flotillin-2;Membrane component chromosome 17 surface marker 1;FLOT2 protein;Flotillin 2;HCG1998851, isoform CRA_e	ESA1;FLOT2;M17S1;hCG_1998851	53 kDa protein;Flotillin-2;FLOT2 protein	Q14254;Q6FG43;Q9BTI6	3.49192e+07	3.40183e+07	1.02648	6.89375e+07	877182	1.01988e+06	372635	1.25404e+06	1.23646e+06	1.3621e+06	759432	1.0347e+06	564771	776074	792029	1.12703e+06	732982	1.77865e+06	729757	695041	865023	1.17622e+06	985292	1.2751e+06	1.39612e+06	909992	907872	1.21046e+06	1.96984e+06	851981	546892	1.28364e+06	680317	1.26903e+06	751845	829777	617276	1.27401e+06	1.00573e+06	9.65295e+06	783221	608253	535839	480969	1.21909e+06	125156
Membrane-associated progesterone receptor component 1;cDNA, FLJ94602, Homo sapiens progesterone receptor membrane component 1 (PGRMC1),mRNA;PGRMC1 protein;Progesterone receptor membrane component 1;Progesterone receptor membrane component 1, isoform CRA_a	HPR6.6;PGRMC;PGRMC1;hCG_23188	Membrane-associated progesterone receptor component 1	O00264;Q6IB11	7.38353e+07	6.9595e+07	1.06093	1.4343e+08	1.70186e+06	1.52844e+06	1.55112e+06	2.40543e+06	1.44387e+06	2.274e+06	949101	1.94607e+06	735086	1.55398e+06	1.68644e+06	2.47768e+06	2.26486e+06	1.49044e+06	2.00902e+06	5.76996e+06	1.69932e+06	2.4114e+06	3.13139e+06	3.36445e+06	3.32335e+06	2.1094e+06	2.43007e+06	854145	1.18235e+06	2.79174e+06	2.49822e+06	2.48676e+06	2.36595e+06	2.67048e+06	2.40129e+06	2.52035e+06	930626	559589	2.31703e+06	3.14719e+06	862588	668872	749948	714603	2.42648e+07	593656
Malate dehydrogenase, mitochondrial;Malate dehydrogenase;cDNA FLJ52880, highly similar to Malate dehydrogenase, mitochondrial (EC 1.1.1.37)	MDH2	Malate dehydrogenase, mitochondrial;cDNA FLJ52880, highly similar to Malate dehydrogenase, mitochondrial;Malate dehydrogenase	P40926;Q0QF37;Q6FHZ0;Q75MT9;B4DE44;B3KTM1	1.48512e+08	1.18837e+08	1.24971	2.67349e+08	6.12e+06	5.28719e+06	4.47521e+06	5.04639e+06	3.46627e+06	6.58681e+06	4.30588e+06	5.94428e+06	2.94024e+06	3.99227e+06	3.68131e+06	5.2237e+06	3.40026e+06	2.52398e+06	3.94742e+06	2.86524e+06	5.44511e+06	4.74485e+06	4.52965e+06	5.57358e+06	4.14574e+06	4.30966e+06	4.8119e+06	2.16553e+06	1.63666e+06	5.98333e+06	4.795e+06	5.7635e+06	4.21752e+06	4.88696e+06	3.97267e+06	4.26524e+06	1.69857e+06	1.56487e+06	4.19499e+06	1.5418e+06	1.8797e+06	2.62133e+06	3.21786e+06	2.62541e+06	0	2.56973e+06
Consortin	C1orf71;CNST	Isoform 1 of Uncharacterized protein C1orf71;Isoform 2 of Uncharacterized protein C1orf71;Isoform 3 of Uncharacterized protein C1orf71	Q6PJW8-1;Q6PJW8;Q6PJW8-2;Q6PJW8-3	8.21981e+06	2.83799e+06	2.89635	1.10578e+07	184168	252622	152164	14181.7	618208	370284	116520	238731	97808.5	73525.5	165101	246083	203868	73726.8	196705	203609	264333	415771	278718	447246	351275	265301	240360	277581	422342	538084	28489.4	398627	199166	33565.9	350798	311473	0	0	189370	0	75164.2	45562.8	39845.7	69710.5	0	0
ATP synthase subunit b, mitochondrial;cDNA FLJ78635, highly similar to Homo sapiens ATP synthase, H+ transporting, mitochondrial F0 complex, subunit b, isoform 1 (ATP5F1), transcript variant 1, mRNA;cDNA, FLJ94101, Homo sapiens ATP synthase, H+ transporting, mitochondrial F0complex, subunit b, isoform 1 (ATP5F1), mRNA;Cell proliferation-inducing protein 47;HCG39985, isoform CRA_a;ATP synthase, H+…	ATP5F1;hCG_39985;RP11-552M11.5-005	ATP synthase subunit b, mitochondrial;ATP synthase, H+ transporting, mitochondrial F0 complex, subunit B1	P24539;A8K4W2;Q08ET0;Q53GB3;Q5QNZ2	4.32062e+07	2.8999e+07	1.48992	7.22052e+07	1.49259e+06	987186	947404	2.1718e+06	882202	2.0662e+06	1.06678e+06	1.56021e+06	500524	929831	1.00762e+06	1.62375e+06	1.2101e+06	422059	1.13838e+06	1.05827e+06	1.04109e+06	1.2911e+06	1.84217e+06	2.70509e+06	1.58753e+06	1.69649e+06	1.48306e+06	735229	629043	1.4699e+06	784005	1.66503e+06	1.04982e+06	1.10332e+06	1.71987e+06	1.18358e+06	417530	277691	1.45978e+06	159054	479316	617939	714544	569115	1.16906e+06	673796
BPG-dependent PGAM 1;Phosphoglycerate mutase 1;Phosphoglycerate mutase isozyme B;cDNA FLJ53048, highly similar to Phosphoglycerate mutase 1 (EC 5.4.2.1);cDNA FLJ51983, highly similar to Phosphoglycerate mutase 1 (EC 5.4.2.1);cDNA FLJ53061, highly similar to Phosphoglycerate mutase 1 (EC 5.4.2.1);HCG2015269, isoform CRA_c;cDNA, FLJ78809, highly similar to Phosphoglycerate mutase 1 (EC 5.4.2.1);Pho…	CDABP0006;PGAM1;PGAMA;hCG_2015269;hCG_25778;RP11-452K12.8-001;PGAM3;PGAM4	Phosphoglycerate mutase 1;29 kDa protein;Probable phosphoglycerate mutase 4	P18669;B4DJA4;B4DKL5;B4DMJ7;B7Z9E5;Q0D2Q6;Q53G35;Q6FHK8;Q6FHU2;Q6P6D7;Q8N0Y7;O00228	1.96668e+07	5.365e+07	0.366576	7.33167e+07	807637	946295	1.64824e+06	573739	313591	317679	1.2379e+06	1.16134e+06	1.36974e+06	1.56847e+06	267020	501533	467837	466317	430541	866702	415634	186429	182172	246310	423108	290888	313918	72291.7	185237	356675	208065	236163	172231	215474	245166	483262	562517	1.41659e+06	510059	1.44777e+06	935899	1.01848e+06	2.85884e+06	1.48124e+06	384039	1.11583e+06
Protein NipSnap homolog 3A;Protein NipSnap homolog 4;Target for Salmonella secreted protein C;cDNA FLJ58863, highly similar to Protein NipSnap3A	HSPC299;NIPSNAP3A;NIPSNAP4	Protein NipSnap homolog 3A	Q9UFN0;B4DW81	7.58337e+07	5.81939e+07	1.30312	1.34028e+08	2.34682e+06	2.46617e+06	2.0841e+06	2.30186e+06	1.54958e+06	1.24188e+06	1.84816e+06	2.79914e+06	1.2643e+06	1.69109e+06	2.14427e+06	2.57721e+06	2.06278e+06	1.30368e+06	1.92385e+06	1.46897e+06	2.89862e+06	2.78281e+06	3.0506e+06	3.19555e+06	2.957e+06	2.39753e+06	2.64968e+06	891780	714374	1.83007e+06	2.6058e+06	3.45752e+06	1.74541e+06	2.71615e+06	2.24699e+06	2.46533e+06	3.84549e+06	380556	1.92863e+06	162193	1.49777e+06	1.29024e+06	1.08011e+06	1.25123e+06	5.24107e+06	1.15673e+06
17-beta-hydroxysteroid dehydrogenase 12;3-ketoacyl-CoA reductase;Estradiol 17-beta-dehydrogenase 12;cDNA FLJ90530 fis, clone NT2RP4002187, highly similar to Homo sapiens hydroxysteroid (17-beta) dehydrogenase 12 (HSD17B12), mRNA;cDNA FLJ61181, highly similar to Homo sapiens hydroxysteroid (17-beta) dehydrogenase 12 (HSD17B12), mRNA	HSD17B12	Estradiol 17-beta-dehydrogenase 12	Q53GQ0;B3KQJ0;B4DWS6	2.81837e+07	1.92019e+07	1.46776	4.73855e+07	928818	847218	593731	1.23326e+06	722030	1.48642e+06	584160	540676	419677	702600	776906	1.04654e+06	747621	493837	673079	323592	780754	1.33954e+06	945626	1.18247e+06	1.2657e+06	886614	565395	756816	342871	425077	940986	1.37039e+06	1.28019e+06	1.05757e+06	943674	742076	344426	143214	750133	518663	466699	435421	515537	528536	0	349031
Membrane protein p24A;Transmembrane emp24 domain-containing protein 2;cDNA, FLJ93436, Homo sapiens coated vesicle membrane protein (RNP24), mRNA;RNP24 protein;Transmembrane emp24 domain trafficking protein 2, isoform CRA_a;cDNA FLJ52153, highly similar to Transmembrane emp24 domain-containing protein 2;cDNA FLJ52154, moderately similar to Transmembrane emp24 domain-containing protein 2	RNP24;TMED2;hCG_1743563	Transmembrane emp24 domain-containing protein 2;cDNA FLJ52153, highly similar to Transmembrane emp24 domain-containing protein 2;cDNA FLJ52154, moderately similar to Transmembrane emp24 domain-containing protein 2	Q15363;Q6FHT8;B4DP27;B4E020	2.20546e+07	1.45038e+07	1.52061	3.65584e+07	615273	595121	301874	536565	681786	964583	542903	969461	376713	431723	599810	728131	480776	337209	692349	574169	815326	1.00637e+06	1.17068e+06	1.65938e+06	985091	673974	810654	147099	429182	740540	482688	630328	327774	328036	761730	606969	341722	74053.3	634565	479667	312542	127492	273374	263635	0	229512
COPII-associated small GTPase;GTP-binding protein SAR1a;cDNA, FLJ92825, highly similar to Homo sapiens SAR1a gene homolog 1 (S. cerevisiae) (SARA1), mRNA;cDNA FLJ58922, highly similar to GTP-binding protein SAR1a;SAR1 gene homolog A (S. cerevisiae);SAR1 gene homolog A (S. cerevisiae), isoform CRA_a;Small GTP-binding protein;SARA1 protein;GTP binding protein;GTP-binding protein Sara;Masra2	SAR1;SAR1A;SARA;SARA1;hCG_1787550;RP11-367H5.4-001	GTP-binding protein SAR1a	Q9NR31;B2R679;B4DQ19;Q5SQT9;Q6FID4;Q8NG23	2.01641e+07	3.98672e+07	0.505782	6.00313e+07	638591	688452	1.64566e+06	686593	434422	400465	745365	1.01341e+06	914183	1.78687e+06	488311	490482	407666	507666	369650	358555	877188	319604	369406	418832	358848	510132	353814	82814.6	410556	655809	439655	486025	507054	430895	378324	627535	609952	215711	535609	617036	777638	1.07858e+06	679666	1.1251e+06	0	1.12937e+06
Fermitin family homolog 3;Kindlin-3;MIG2-like protein;Unc-112-related protein 2	FERMT3;KIND3;MIG2B;URP2	Isoform 1 of Fermitin family homolog 3;Isoform 2 of Fermitin family homolog 3	Q86UX7-1;Q86UX7;Q86UX7-2	1.70386e+09	3.39782e+09	0.501458	5.10168e+09	5.72546e+07	6.16846e+07	1.09523e+08	6.33302e+07	3.24398e+07	4.703e+07	9.09024e+07	7.81e+07	9.86383e+07	1.10151e+08	4.00635e+07	4.6662e+07	3.78941e+07	6.11866e+07	3.57518e+07	3.70601e+07	5.47008e+07	2.98709e+07	3.64452e+07	3.02585e+07	3.82558e+07	3.76703e+07	2.33672e+07	1.29587e+07	2.66767e+07	5.21777e+07	3.88179e+07	3.14065e+07	3.03657e+07	3.4444e+07	3.42868e+07	5.03655e+07	5.23273e+07	3.9641e+07	4.21555e+07	4.01499e+07	1.16301e+08	8.08194e+07	5.67343e+07	9.79827e+07	5.69002e+07	7.27414e+07
CD49 antigen-like family member B;Collagen receptor;Integrin alpha-2;Platelet membrane glycoprotein Ia;VLA-2 subunit alpha;GPIa protein;Integrin alpha 2;Integrin alpha-2 subunit	CD49B;ITGA2;GPIa	Integrin alpha-2	P17301;Q16183;Q71V33;Q9NNZ2	1.89313e+08	1.26841e+08	1.49253	3.16154e+08	5.84091e+06	5.37671e+06	2.30818e+06	4.61962e+06	4.14801e+06	9.35796e+06	3.71663e+06	7.03002e+06	4.19947e+06	3.23444e+06	6.07179e+06	5.71587e+06	2.97697e+06	3.5058e+06	5.81214e+06	3.90442e+06	7.86396e+06	8.70077e+06	8.36507e+06	4.85488e+06	1.06105e+07	6.79485e+06	3.34105e+06	5.95156e+06	3.17201e+06	4.71552e+06	2.53806e+06	1.28555e+07	4.20447e+06	3.46662e+06	5.39505e+06	6.8431e+06	1.95115e+06	3.08064e+06	6.78954e+06	4.71232e+06	7.53019e+06	3.31716e+06	2.30104e+06	2.31516e+06	0	2.05275e+06
CDC42 GTPase-activating protein;GTPase-activating protein rhoOGAP;p50-RhoGAP;Rho GTPase-activating protein 1;Rho-related small GTPase protein activator;Rho-type GTPase-activating protein 1;cDNA FLJ60782, highly similar to Rho-GTPase-activating protein 1	ARHGAP1;CDC42GAP;RHOGAP1	Rho GTPase-activating protein 1;cDNA FLJ60782, highly similar to Rho-GTPase-activating protein 1	Q07960;B4DPZ4	1.98105e+07	4.74266e+07	0.417709	6.72372e+07	550682	564121	2.15457e+06	915087	303993	409994	1.02401e+06	1.05593e+06	1.0095e+06	2.08673e+06	368663	673670	485225	622188	450134	1.30489e+06	637448	367991	396246	318130	240394	352194	212575	45861.3	130521	492642	505199	220713	68302.4	346197	250433	599533	0	172629	474134	0	708895	653761	855854	1.44245e+06	1.60088e+06	944936
Dolichyl-phosphate mannosyltransferase polypeptide 1, catalytic subunit;Dolichol-phosphate mannose synthase;Dolichol-phosphate mannosyltransferase;Dolichyl-phosphate beta-D-mannosyltransferase;Mannose-P-dolichol synthase	DPM1;RP5-914P20.2-003;RP5-914P20.2-005;RP5-914P20.2-004	Dolichyl-phosphate mannosyltransferase polypeptide 1, catalytic subunit;Dolichyl-phosphate mannosyltransferase polypeptide 1, catalytic subunit;Dolichol-phosphate mannosyltransferase;Dolichyl-phosphate mannosyltransferase polypeptide 1, catalytic subunit	Q5QPK0;Q5QPK2;O60762;Q96HK0;Q5QPJ9	1.01996e+06	560762	1.81888	1.58072e+06	26964.1	21710.9	25373.1	26924	21984	23277.2	16220.5	37922.4	12003.9	33504.8	18421.7	23360.4	19077.4	8769.98	32654.4	8173.05	31491	43546.7	30623.2	60808.2	48350.3	41693.9	32799.3	23307.2	15059.1	36254.6	30814.9	43380.5	47979.6	41719.6	53211.1	40777.1	0	0	41801.1	0	8441.69	17901.2	14896.6	17041.1	0	21957.8
OGDH protein;Oxoglutarate (Alpha-ketoglutarate) dehydrogenase;cDNA FLJ53308, highly similar to 2-oxoglutarate dehydrogenase E1 component, mitochondrial (EC 1.2.4.2);2-oxoglutarate dehydrogenase complex component E1;2-oxoglutarate dehydrogenase, mitochondrial;Alpha-ketoglutarate dehydrogenase;cDNA FLJ53323, highly similar to 2-oxoglutarate dehydrogenase E1 component, mitochondrial (EC 1.2.4.2);cDN…	OGDH;KIAA1290;OGDHL	OGDH protein;cDNA FLJ53308, highly similar to 2-oxoglutarate dehydrogenase E1 component, mitochondrial;2-oxoglutarate dehydrogenase E1 component, mitochondrial;oxoglutarate dehydrogenase isoform 3 precursor;cDNA FLJ59557, highly similar to 2-oxoglutarate d	A2VCT3;A5XEI1;A2VCT2;B4DF00;Q02218;B4DH65;B4DZ95;B4E2U9;B4DK55;B4E3E9;Q9ULD0;B4DKG2;B4E193	4.49816e+06	3.07122e+06	1.46462	7.56938e+06	158464	74361.8	146987	172605	102306	176097	127321	151805	62377	129676	61777.9	140555	101202	88654.3	95570.5	107732	147348	113253	178573	237077	133071	133573	160622	72072.1	59811.1	177593	141655	193770	161328	170705	157137	165419	0	0	197663	91420.2	68275.4	76293.8	14637.2	100774	0	76866.9
Cell proliferation-inducing gene 4/52 protein;Mitochondrial inner membrane protein;Mitofilin;p87/89;cDNA, FLJ92546, highly similar to Homo sapiens inner membrane protein, mitochondrial (mitofilin) (IMMT), mRNA;cDNA FLJ51884, highly similar to Mitochondrial inner membrane protein;cDNA FLJ54290, highly similar to Mitochondrial inner membrane protein;cDNA FLJ59388, highly similar to Mitochondrial in…	HMP;IMMT;PIG4;PIG52	Isoform 1 of Mitochondrial inner membrane protein;Isoform 2 of Mitochondrial inner membrane protein;Isoform 3 of Mitochondrial inner membrane protein;Putative uncharacterized protein IMMT;Putative uncharacterized protein IMMT;inner membrane protein, mitoch	Q16891-1;Q16891;B2R5N6;Q16891-2;B4DKR1;B4DS66;Q16891-3;B4DQY2;B9A067;B4DT20;B8ZZQ7;C9J406;C9JJ24;B4E2B5	2.01007e+06	957936	2.09834	2.96801e+06	66063.7	79339.6	29473.7	69912.1	23761.9	101415	46159.7	49905.9	36304.4	28988.5	69846.2	81493.9	50873.6	28153.2	38238	21217.4	67351.6	85302.1	92809.1	104213	101821	68693.1	82930.9	43579.4	25593.3	102302	70278.9	86187.2	27780.1	41046.9	62412.7	48180.7	0	0	78441.4	0	0	28449.4	38534.6	34770.6	0	12952.5
EPB72-like protein 2;Stomatin-like protein 2;cDNA FLJ61039, highly similar to Stomatin-like protein 2	HSPC108;SLP2;STOML2	Stomatin-like protein 2;cDNA FLJ61039, highly similar to Stomatin-like protein 2	Q9UJZ1;B4E1K7	2.30508e+06	1.509e+06	1.52756	3.81408e+06	67640.9	75629	66351.9	72140.8	48146.3	78324.2	45108.5	83255.6	38970.9	63816.6	60826.2	62509.1	54606.3	35994.6	63899.5	22034.9	67161.2	94554.3	98169.3	130361	90639.3	69433.1	69329.5	20621	36466.3	104597	68123.3	105078	77209.6	103386	68762.3	90694.6	0	0	71239.3	0	23963.3	26100.1	29999	44499.4	0	36303.4
Clathrin heavy chain 1;Clathrin heavy chain on chromosome 17	CLH17;CLTC;CLTCL2;KIAA0034	Isoform 1 of Clathrin heavy chain 1;Isoform 2 of Clathrin heavy chain 1	Q00610-1;Q00610;Q00610-2	6.15233e+08	6.34706e+08	0.96932	1.24994e+09	1.39836e+07	1.3925e+07	1.82218e+07	1.88569e+07	2.27383e+07	2.43248e+07	1.43942e+07	1.82555e+07	1.14576e+07	1.92143e+07	1.67919e+07	1.56314e+07	1.23249e+07	1.23961e+07	1.53093e+07	1.2763e+07	1.5996e+07	2.69224e+07	1.70992e+07	2.11222e+07	1.87132e+07	1.65953e+07	1.45971e+07	1.80691e+07	1.755e+07	2.28905e+07	1.72634e+07	1.77872e+07	1.62962e+07	1.84993e+07	1.9227e+07	1.69287e+07	2.31325e+07	1.75544e+07	1.8401e+07	3.07925e+07	1.41862e+07	1.15051e+07	1.6463e+07	1.42426e+07	4.63505e+07	1.4294e+07
Ras-related protein Rab-10;Putative uncharacterized protein RAB10;GTP-binding protein RAB10	RAB10	Ras-related protein Rab-10	P61026;Q53SX4;Q53T70;Q9UL28	1.24425e+08	1.16685e+08	1.06633	2.4111e+08	3.57041e+06	4.19078e+06	2.59916e+06	3.67857e+06	3.58582e+06	4.927e+06	3.19322e+06	3.8292e+06	2.81766e+06	2.80721e+06	3.51181e+06	4.61924e+06	2.95925e+06	2.71887e+06	3.59586e+06	2.52429e+06	3.94698e+06	3.53911e+06	4.53723e+06	4.78895e+06	5.77415e+06	3.92134e+06	4.10954e+06	3.18375e+06	2.5908e+06	3.8481e+06	2.18272e+06	4.6968e+06	4.20713e+06	3.0185e+06	2.38225e+06	2.94966e+06	2.5616e+06	3.23214e+06	3.82602e+06	4.19507e+06	2.83416e+06	1.93431e+06	2.57578e+06	2.82342e+06	1.84408e+06	1.75959e+06
UPF0727 protein C6orf115;Novel protein	C6orf115;HSPC280;PRO2013;RP11-501K14.2;RP11-501K14.2-002	UPF0727 protein C6orf115;Novel protein	Q9P1F3;Q5SZC9	5.65448e+06	1.37311e+07	0.411802	1.93856e+07	266036	176946	816235	272761	137708	49346.4	188442	200431	362699	491139	63345.3	132708	121053	204832	99925.5	123112	118305	70744	62977.7	72146.7	157848	55298.6	56293.8	43193.6	86591.7	112789	64054.2	58668.3	84492.9	80821.4	52785.5	120145	150908	410182	89519	426680	513470	296681	209479	288316	0	417267
Flotillin-1;Flotillin 1 variant;FLOT1 protein;Flotillin 1;Flotillin 1, isoform CRA_b;cDNA FLJ54943, highly similar to Flotillin-1	FLOT1;DADB-118P11.2-001;DAQB-47P19.1-001;DASS-191K16.3-001;hCG_2006678;XXbac-BCX111D4.4-001;XXbac-BPG252P9.2-001;DAMC-316D20.3-001;DAMA-26D6.5-001;DADB-118P11.2-008;DAQB-47P19.1-008;DASS-191K16.3-008;XXbac-BCX111D4.4-008;XXbac-BPG252P9.2-008;DAMC-316D20.3-008	Flotillin-1;cDNA FLJ54943, highly similar to Flotillin-1;Flotillin 1;Flotillin 1;Flotillin 1;27 kDa protein;Flotillin 1	O75955;Q53HQ0;Q5ST80;Q6IB58;B4DVY7;A2VCL5;B0V109;B0S8A9;A2AB09;B0V111	4.23472e+07	3.88757e+07	1.0893	8.12229e+07	1.02414e+06	906648	876722	1.00572e+06	1.28426e+06	1.057e+06	704155	1.15026e+06	643598	1.05822e+06	985322	1.254e+06	621100	1.85881e+06	1.03161e+06	748206	1.12776e+06	1.64857e+06	1.50401e+06	1.42908e+06	1.88942e+06	850181	1.21879e+06	2.03403e+06	2.12109e+06	1.36228e+06	1.05794e+06	1.3159e+06	1.31955e+06	1.16769e+06	1.09797e+06	1.06243e+06	1.1172e+06	1.43908e+06	1.37444e+06	5.43945e+06	840689	575797	717531	874078	863525	377351
Guanine nucleotide-binding protein alpha-q;Guanine nucleotide-binding protein G(q) subunit alpha;cDNA FLJ50831, highly similar to Guanine nucleotide-binding protein G(q) subunit alpha;Guanine nucleotide-binding protein G(y) subunit alpha;Guanine nucleotide-binding protein subunit alpha-11;Guanine nucleotide-binding protein G, alpha subunit variant	GAQ;GNAQ;GA11;GNA11	Guanine nucleotide-binding protein G(q) subunit alpha;Guanine nucleotide-binding protein subunit alpha-11	P50148;B7Z581;P29992;Q59FM5	1.75653e+08	1.57598e+08	1.11456	3.33252e+08	4.55273e+06	4.46587e+06	4.63938e+06	5.2279e+06	4.12316e+06	5.77644e+06	4.36069e+06	5.78654e+06	3.29202e+06	5.80622e+06	4.44437e+06	5.31711e+06	3.45383e+06	3.61321e+06	5.02584e+06	3.55667e+06	5.43575e+06	5.35683e+06	6.21208e+06	8.35508e+06	6.78119e+06	5.35043e+06	5.32575e+06	3.30688e+06	3.41822e+06	6.85553e+06	4.94589e+06	6.15567e+06	6.75823e+06	5.89131e+06	5.31105e+06	5.44653e+06	3.11422e+06	2.59697e+06	5.59378e+06	4.9861e+06	5.7634e+06	2.61441e+06	3.49168e+06	3.8405e+06	2.34202e+06	3.03858e+06
10 kDa chaperonin;10 kDa heat shock protein, mitochondrial;Chaperonin 10;Early-pregnancy factor;Chaperonin 10-related protein;Heat shock 10kDa protein 1 (Chaperonin 10), isoform CRA_b;Putative uncharacterized protein HSPE1;Heat shock 10kDa protein 1 (Chaperonin 10), isoform CRA_h	HSPE1;EPFP1;hCG_21429	10 kDa heat shock protein, mitochondrial;Putative uncharacterized protein HSPE1;Putative uncharacterized protein HSPE1	P61604;Q53X54;Q9UNM1;B8ZZL8;B8ZZ54	8.35831e+07	8.20628e+07	1.01853	1.65646e+08	3.13136e+06	3.01894e+06	1.52905e+06	2.56541e+06	1.89832e+06	4.10923e+06	2.35255e+06	3.16524e+06	1.40702e+06	1.43268e+06	2.57751e+06	3.55554e+06	2.38971e+06	2.081e+06	2.20938e+06	1.62785e+06	2.6943e+06	2.61965e+06	2.5207e+06	3.3987e+06	2.59111e+06	2.32701e+06	2.82523e+06	876841	1.04573e+06	3.43815e+06	2.05069e+06	3.17847e+06	2.36728e+06	2.8203e+06	1.97905e+06	2.30889e+06	2.27035e+06	1.0906e+06	2.12924e+06	1.66363e+06	1.20975e+06	1.31298e+06	1.05093e+06	995575	0	1.85936e+07
LDH heart subunit;L-lactate dehydrogenase B chain;Renal carcinoma antigen NY-REN-46;L-lactate dehydrogenase;Putative uncharacterized protein LDHB	LDHB;hCG_24788	L-lactate dehydrogenase B chain;L-lactate dehydrogenase;Putative uncharacterized protein LDHB	P07195;Q5U077;A8MW50;C9J7H8	2.39565e+08	5.67721e+08	0.421976	8.07286e+08	7.04318e+06	9.92344e+06	1.70757e+07	7.59744e+06	4.2857e+06	5.97098e+06	1.70419e+07	1.30912e+07	1.81441e+07	2.40181e+07	5.01957e+06	7.22095e+06	5.9151e+06	8.02012e+06	2.31278e+06	4.37488e+06	8.5462e+06	3.76223e+06	4.27733e+06	3.65751e+06	4.96969e+06	4.40074e+06	2.84851e+06	559019	2.94563e+06	5.74633e+06	4.54705e+06	4.06936e+06	4.0242e+06	4.99761e+06	2.96924e+06	5.86256e+06	3.68725e+06	5.19365e+06	5.4453e+06	5.34701e+06	1.12465e+07	1.57359e+07	1.22781e+07	1.53224e+07	3.66301e+06	1.26567e+07
Brain-type aldolase;Fructose-bisphosphate aldolase C;Fructose-bisphosphate aldolase	ALDC;ALDOC	Fructose-bisphosphate aldolase;Fructose-bisphosphate aldolase	P09972;B7Z1N6;B7Z1Y2;B7Z1Z9;B7Z3K9;A8MVZ9	2.97477e+07	7.24281e+07	0.41072	1.02176e+08	997682	1.09752e+06	2.99362e+06	1.24539e+06	486045	860436	1.96113e+06	1.74035e+06	1.70988e+06	2.94178e+06	475344	764957	596697	755003	435275	536077	1.06829e+06	554826	473977	279953	215254	567977	393224	0	271231	773469	576396	564127	690588	769777	393212	918563	575112	371925	692607	1.40726e+06	1.59835e+06	2.24299e+06	1.42317e+06	1.787e+06	0	1.58483e+06
Inactive hydroxysteroid dehydrogenase-like protein 1;cDNA FLJ52861, moderately similar to Homo sapiens hydroxysteroid dehydrogenase like 1 (HSDL1), mRNA	HSDL1	Inactive hydroxysteroid dehydrogenase-like protein 1;hydroxysteroid dehydrogenase like 1 isoform b	Q3SXM5;B4DSL2	1.99299e+06	865218	2.30345	2.8582e+06	29876.8	25688.6	78391.6	38464.1	38430.1	35362.9	26524.9	46836	22822.5	53669.7	35511.8	57799.3	36284.2	0	76030.2	159254	57911.5	49155.6	110123	130381	80820.2	77412.7	93426.2	86093.7	8914.61	53828	94682.4	96619.5	32458.4	79859.8	48286.6	67537.4	0	0	64527.5	0	10239.7	21981.8	18009.1	15359.2	0	0
Membrane-organizing extension spike protein;Moesin;MSN protein	MSN	Moesin;Putative uncharacterized protein MSN (Fragment)	P26038;Q6PJT4;A8MZ70	4.75352e+08	9.21981e+08	0.515577	1.39733e+09	1.06227e+07	1.48377e+07	1.60625e+07	1.36714e+07	8.30244e+06	1.15387e+07	1.69234e+07	1.46052e+07	1.73068e+07	1.65824e+07	1.25521e+07	1.48632e+07	1.17691e+07	1.31745e+07	1.6161e+07	1.11598e+07	1.26444e+07	7.81371e+06	7.50988e+06	7.85086e+06	2.79006e+07	7.26863e+06	7.60074e+06	6.72518e+06	1.18427e+07	1.10104e+07	7.12925e+06	7.39735e+06	9.82356e+06	8.85975e+06	5.88442e+06	7.87267e+06	3.9072e+07	5.22324e+07	8.78071e+06	8.64497e+07	2.12523e+07	1.56436e+07	2.03764e+07	1.68523e+07	4.27451e+07	1.3186e+07
Complex I-51kD;NADH dehydrogenase [ubiquinone] flavoprotein 1, mitochondrial;NADH dehydrogenase flavoprotein 1;NADH-ubiquinone oxidoreductase 51 kDa subunit;NADH dehydrogenase (Ubiquinone) flavoprotein 1, 51kDa variant;cDNA FLJ57949, highly similar to NADH-ubiquinone oxidoreductase 51 kDa subunit, mitochondrial (EC 1.6.5.3);cDNA, FLJ79021, highly similar to NADH-ubiquinone oxidoreductase 51 kDa s…	NDUFV1;UQOR1	Isoform 1 of NADH dehydrogenase [ubiquinone] flavoprotein 1, mitochondrial;Isoform 2 of NADH dehydrogenase [ubiquinone] flavoprotein 1, mitochondrial;cDNA FLJ57201, highly similar to NADH-ubiquinone oxidoreductase 51 kDa subunit, mitochondrial	P49821-1;P49821;Q53G70;P49821-2;B4DE93;Q96ID4;B4DUN7	1.65755e+06	704689	2.35217	2.36224e+06	64063.7	86258.9	18912.4	17204.1	41823.5	103365	50400.6	88339.8	39862.1	20927.5	26780.9	65565.2	30268.5	29807.2	24256.8	43769.3	65039.6	66379.6	97847.7	134516	50656.5	54614	86517.8	14144.2	25775.2	40984.7	19712.1	60333.5	60973.1	28523.5	0	42865	0	0	57060.4	0	9266.9	11327.9	27043.1	17738.7	0	20039
Putative uncharacterized protein DKFZp686M24262;Acyl-Coenzyme A dehydrogenase, C-4 to C-12 straight chain;Acyl-Coenzyme A dehydrogenase, C-4 to C-12 straight chain, isoform CRA_a;Medium-chain specific acyl-CoA dehydrogenase, mitochondrial;cDNA FLJ52595, highly similar to Medium-chain specific acyl-CoA dehydrogenase, mitochondrial (EC 1.3.99.3);cDNA FLJ50422, highly similar to Medium-chain specifi…	DKFZp686M24262;ACADM;hCG_22915;RP4-682C21.1-002	Putative uncharacterized protein DKFZp686M24262;Isoform 2 of Medium-chain specific acyl-CoA dehydrogenase, mitochondrial;Isoform 1 of Medium-chain specific acyl-CoA dehydrogenase, mitochondrial	Q5HYG7;Q5T4U5;P11310-2;P11310;P11310-1;B4DJE7;B4DVB1;B4DVE0;B4DWX6;B7Z9I1	8.18556e+06	4.59896e+06	1.77987	1.27845e+07	311909	227894	149794	254593	145379	349669	274534	363583	124662	139708	329597	422584	161000	90577.3	159772	104430	399252	291926	332865	474724	375119	195137	288423	201731	74215	148393	271377	234562	337972	344853	146711	186527	0	0	272093	0	27616.9	49324.1	81077	40588.8	0	139731
17-beta-hydroxysteroid dehydrogenase 11;17-beta-hydroxysteroid dehydrogenase XI;Cutaneous T-cell lymphoma-associated antigen HD-CL-03;Dehydrogenase/reductase SDR family member 8;Estradiol 17-beta-dehydrogenase 11;Retinal short-chain dehydrogenase/reductase 2	DHRS8;HSD17B11;PAN1B;PSEC0029;UNQ207/PRO233	Estradiol 17-beta-dehydrogenase 11	Q8NBQ5	1.77379e+06	655228	2.70713	2.42902e+06	42869.1	33156.7	50735.1	45372.4	37251.2	25539.3	12226.1	70662.6	24348.9	54466.1	43145.1	51054.1	18493.6	9028.64	69242.6	10379.5	66819.4	73321	81169.7	159249	35945.2	77822.6	78176.2	0	47305.5	59633.2	24936.6	75349.3	75808	71101.1	80718.8	87981.9	0	0	80480.2	0	0	11401.6	9601.84	31969.8	0	8358.53
Agammaglobulinaemia tyrosine kinase;B-cell progenitor kinase;Bruton tyrosine kinase;Tyrosine-protein kinase BTK;cDNA, FLJ95155, highly similar to Homo sapiens Bruton agammaglobulinemia tyrosine kinase (BTK), mRNA;Dominant-negative kinase-deficient Brutons tyrosine kinase isoform 4;Dominant-negative kinase-deficient Brutons tyrosine kinase isoform 2;Bruton's tyrosine kinase;Bruton agammaglobulinem…	AGMX1;ATK;BPK;BTK;BTK kinase deficient isoform 4;BTK kinase deficient isoform 2;hCG_20400;RP1-164F3.2-007;BTK kinase deficient isoform 6	Tyrosine-protein kinase BTK;Bruton agammaglobulinemia tyrosine kinase, isoform CRA_b;Tyrosine-protein kinase BTK isoform 65;Dominant-negative kinase-deficient Brutons tyrosine kinase isoform 6;Dominant-negative kinase-deficient Brutons tyrosine kinase isof	Q06187;B2RAW1;Q3MS94;Q3MS96;Q9NPI2;Q9NPI3;Q9P0L3;Q9P0L5;Q9P0L6;Q9P0L7;Q9P0M0;Q5JY90;Q9P0L4;Q9P0L8;Q572P5;Q3MS92;Q3MS88	2.78987e+06	6.7037e+06	0.416168	9.49357e+06	109973	115324	251976	81382.1	87507	59775.2	117488	168589	163273	205918	62547.8	94896.1	78560	93576.3	61051.8	32564	105549	51224.1	61220.3	51993.2	28173.7	52339.9	32056.1	13033.6	38627.2	77561	56482.3	47715.2	48325.2	74287.9	46571.1	85486.1	53749.9	0	81072.1	0	109354	152875	88791.1	174774	0	173302
G protein subunit beta-2;Guanine nucleotide-binding protein G(I)/G(S)/G(T) subunit beta-2;Transducin beta chain 2;cDNA FLJ77321, highly similar to Homo sapiens guanine nucleotide binding protein (G protein), beta polypeptide 2 (GNB2), mRNA;GNB2 protein;Guanine nucleotide binding protein (G protein), beta polypeptide 2, isoform CRA_a;Putative uncharacterized protein GNB2;Putative uncharacterized p…	GNB2;hCG_20449;GNB4	Guanine nucleotide-binding protein G(I)/G(S)/G(T) subunit beta-2;Putative uncharacterized protein GNB2;Putative uncharacterized protein GNB2;Putative uncharacterized protein GNB2;32 kDa protein;Putative uncharacterized protein GNB4	P62879;Q6FHM2;C9JXA5;C9JIS1;C9JZN1;C9JD14	3.10111e+07	2.85769e+07	1.08518	5.9588e+07	836455	806410	1.00185e+06	1.02331e+06	764068	1.04673e+06	682016	755324	389499	617657	682246	874709	630751	524126	636958	554591	883990	1.19242e+06	925411	1.13255e+06	1.21281e+06	832952	1.00736e+06	804547	625455	950855	1.06262e+06	1.21979e+06	709412	822194	812772	1.03352e+06	1.15976e+06	1.72141e+06	1.07456e+06	4.2822e+06	838223	453127	649297	513248	0	488454
17-beta-hydroxysteroid dehydrogenase 4;3-alpha,7-alpha,12-alpha-trihydroxy-5-beta-cholest-24-enoyl-CoA hydratase;3-hydroxyacyl-CoA dehydrogenase;D-bifunctional protein;Peroxisomal multifunctional enzyme type 2;cDNA, FLJ92803, highly similar to Homo sapiens hydroxysteroid (17-beta) dehydrogenase 4 (HSD17B4), mRNA;cDNA FLJ36730 fis, clone UTERU2012610, highly similar to Peroxisomal multifunctional …	EDH17B4;HSD17B4	Peroxisomal multifunctional enzyme type 2;cDNA FLJ55431, highly similar to Peroxisomal multifunctional enzyme type 2;cDNA FLJ61268, highly similar to Peroxisomal multifunctional enzyme type 2	P51659;B2R659;B3KSP2;B4DDM5;B4DVS5;B4DNV1;B4DSD0;B4DI68;Q59H27;Q9UBA4	8.2624e+07	6.12142e+07	1.34975	1.43838e+08	2.42114e+06	2.2095e+06	1.93475e+06	1.95388e+06	1.75779e+06	4.39331e+06	2.55298e+06	3.39143e+06	1.25993e+06	1.45331e+06	3.14786e+06	2.53523e+06	1.45709e+06	1.24587e+06	1.96996e+06	2.61624e+06	2.03223e+06	3.19955e+06	2.73963e+06	4.28695e+06	3.93684e+06	2.49794e+06	2.58469e+06	1.39219e+06	1.59337e+06	3.21898e+06	1.8567e+06	3.87481e+06	2.42592e+06	3.41253e+06	2.01808e+06	2.19763e+06	419720	381575	2.25441e+06	1.29297e+06	1.14235e+06	958760	596108	1.29175e+06	1.1491e+06	1.29475e+06
Transmembrane protein 41B;cDNA FLJ54898, highly similar to Homo sapiens transmembrane protein 41B (TMEM41B), mRNA	KIAA0033;TMEM41B	Isoform 1 of Transmembrane protein 41B;Isoform 2 of Transmembrane protein 41B	Q5BJD5-1;Q5BJD5;B4E0E0;Q5BJD5-2	636463	66724.2	9.53872	703188	17205	32878.6	3967.35	20918.1	45638.2	24253.9	8095.63	22898.6	5066.18	4537.05	31751.1	31714.6	17867.2	7760.86	26629.7	6332.33	27628.9	52705.4	46926.8	20966	0	13114.4	13627.9	0	26561.2	0	0	56964.1	0	16332.9	15019	0	0	0	39102.4	0	0	0	0	0	0	0
ATL-derived factor;Surface-associated sulphydryl protein;Thioredoxin;Thioredoxin, isoform CRA_b;Thioredoxin delta 3	TRDX;TRX;TRX1;TXN;hCG_28763;RP11-427L11.1-002;TXN delta 3	Thioredoxin;Thioredoxin, isoform CRA_b	P10599;Q9UDG5;B1ALW1;O60744	1.1836e+07	3.08011e+07	0.384273	4.26372e+07	399223	333114	349848	649437	207563	238340	469901	443843	787942	457409	203094	355312	177000	330214	186242	154487	295368	230362	121992	149462	419958	109542	150483	0	171190	359241	49779	105758	200330	128940	157450	160511	2.89712e+06	227156	158426	4.13951e+06	526124	417338	4.33584e+06	405830	0	452012
Neuroendocrine-specific protein-like 1;Neuroendocrine-specific protein-like I;Reticulon-2;Reticulon 2;Reticulon 2, isoform CRA_d;Truncated RTN2-A-D8;Reticulon 2, isoform CRA_f;Truncated RTN2-B2;cDNA FLJ77166, highly similar to Homo sapiens reticulon 2 (RTN2), transcript variant 2, mRNA	NSPL1;RTN2;hCG_1996624	Isoform RTN2-A of Reticulon-2;Isoform RTN2-B of Reticulon-2;Isoform RTN2-C of Reticulon-2	O75298-1;O75298;Q6GMT0;Q7RTN0;Q96CG9;O75298-2;A8K7F2;O75298-3	1.0061e+07	6.49839e+06	1.54823	1.65594e+07	307900	433205	157987	144063	167513	616570	324340	491356	235348	189395	215464	422418	257053	230658	281584	226399	435801	471681	401897	418097	257781	292922	269434	137795	147810	449277	191803	474373	238436	281959	320195	305122	0	0	265383	0	64047.8	80438.9	132672	89867.9	0	62763.4
Rho cDNA clone 12;Transforming protein RhoA;cDNA FLJ57740, highly similar to Transforming protein RhoA;ARHA protein;Putative uncharacterized protein RHOA	ARH12;ARHA;RHO12;RHOA	Transforming protein RhoA;Putative uncharacterized protein RHOA;Putative uncharacterized protein RHOA;12 kDa protein	P61586;B4DKN9;Q53HM4;Q9BVT0;C9JX21;C9JNR4	3.45352e+07	7.73228e+07	0.446637	1.11858e+08	1.06014e+06	1.08794e+06	1.44786e+06	1.00181e+06	637574	860864	1.59033e+06	1.25644e+06	1.52297e+06	1.40134e+06	783293	1.30385e+06	1.09597e+06	915199	756457	1.69732e+06	844776	587933	1.11348e+06	940985	1.04379e+06	657010	654848	331591	1.36188e+06	933515	584267	588823	1.26564e+06	600169	519523	564325	998517	1.82696e+06	697863	5.44677e+06	1.64501e+06	1.1395e+06	1.42948e+06	1.21934e+06	7.46331e+06	817087
Activated protein C cofactor;Coagulation factor V;Coagulation factor V heavy chain;Coagulation factor V light chain;Proaccelerin, labile factor;cDNA FLJ50218, highly similar to Coagulation factor V;Mutant coagulation factor V;Coagulation factor V jinjiang A2 domain	F5;factor V	252 kDa protein;Coagulation factor V	P12259;B4DU26;C8C1T0;C8C1T1;Q15430;Q1L610;Q2HZY9;Q2HZZ0;Q2HZZ1;Q8TD21;Q8WWQ7;Q9P1A8	8.16366e+08	6.16082e+08	1.32509	1.43245e+09	2.72314e+07	2.04252e+07	1.734e+07	2.91835e+07	3.0259e+07	8.35621e+07	1.93332e+07	3.14238e+07	1.25212e+07	1.61324e+07	1.70947e+07	2.30465e+07	1.39974e+07	7.72719e+06	1.64168e+07	8.44502e+06	1.97101e+07	3.60476e+07	2.46166e+07	4.08954e+07	1.62473e+07	1.7686e+07	1.63253e+07	3.03088e+07	2.36903e+07	2.12718e+07	2.61543e+07	3.0729e+07	2.38265e+07	2.13445e+07	1.41534e+07	2.17146e+07	1.77215e+07	1.3095e+07	2.66888e+07	2.09193e+07	1.42374e+07	8.3359e+06	9.77499e+06	1.36462e+07	1.22359e+07	1.13259e+07
F-actin-binding protein;Nelin;Nexilin;cDNA FLJ55951, highly similar to Homo sapiens nexilin (F actin binding protein) (NEXN), mRNA;cDNA FLJ56379, highly similar to Mus musculus nexilin (Nexn), mRNA;cDNA FLJ56909, highly similar to Rattus norvegicus nexilin (Nexn), transcript variant s, mRNA;MSTP128	NEXN	Isoform 1 of Nexilin;Isoform 2 of Nexilin;cDNA FLJ56379, highly similar to Mus musculus nexilin (Nexn), mRNA;cDNA FLJ56909, highly similar to Rattus norvegicus nexilin (Nexn), transcript variant s, mRNA;Isoform 3 of Nexilin;38 kDa protein	Q0ZGT2-1;Q0ZGT2;Q0ZGT2-2;B4DDI0;B4DPZ7;B5ME05;B4DUN9;Q7Z4C7;Q0ZGT2-3	4.50762e+07	2.01251e+07	2.2398	6.52013e+07	1.06977e+06	771440	437646	857267	6.33748e+06	1.98368e+06	412334	965581	420087	418422	826461	179883	1.06706e+06	580580	1.23628e+06	314646	1.28933e+06	1.34522e+06	2.34933e+06	1.66991e+06	628074	1.43713e+06	1.11277e+06	3.65778e+06	3.36453e+06	1.84018e+06	1.184e+06	926638	731016	820877	2.1377e+06	1.21984e+06	476419	48556.1	958248	0	557450	259146	334287	402411	0	367618
Endonuclease domain-containing 1 protein;cDNA FLJ77325	ENDOD1;KIAA0830	Endonuclease domain-containing 1 protein	O94919;A8K6K8	1.82158e+08	1.63008e+08	1.11748	3.45166e+08	4.79136e+06	5.49487e+06	4.33022e+06	5.95531e+06	2.89218e+06	8.17775e+06	3.00015e+06	5.62116e+06	2.74869e+06	2.78523e+06	4.64048e+06	6.15189e+06	4.93714e+06	3.73217e+06	5.53564e+06	6.549e+06	4.55528e+06	7.12463e+06	7.08121e+06	6.09694e+06	6.92585e+06	6.1197e+06	5.42835e+06	3.44826e+06	4.33637e+06	7.2008e+06	4.31732e+06	6.19514e+06	6.15434e+06	6.88082e+06	5.21137e+06	5.45821e+06	3.05193e+06	3.69872e+06	5.52969e+06	5.85264e+06	3.40401e+06	3.07845e+06	2.14717e+06	2.8903e+06	1.62408e+07	3.15747e+06
EH domain-containing protein 3;PAST homolog 3;cDNA FLJ58167, highly similar to EH-domain-containing protein 3;cDNA, FLJ78905, highly similar to EH-domain-containing protein 3	EHD2;EHD3;PAST3	EH domain-containing protein 3	Q9NZN3;B4DFR5	1.978e+08	3.58895e+08	0.551134	5.56695e+08	7.48637e+06	6.15502e+06	1.13491e+07	5.68014e+06	3.54921e+06	5.2799e+06	1.04021e+07	7.14947e+06	8.41607e+06	1.23814e+07	4.9546e+06	6.25231e+06	4.85013e+06	4.95351e+06	4.97299e+06	6.59693e+06	6.47315e+06	3.93941e+06	4.60592e+06	4.30417e+06	6.51812e+06	4.23049e+06	3.55907e+06	1.22594e+06	3.24494e+06	4.24284e+06	4.69877e+06	4.58982e+06	4.56429e+06	4.44647e+06	3.06931e+06	6.05916e+06	4.22184e+06	6.50205e+06	6.87454e+06	8.90587e+06	8.23974e+06	8.10286e+06	4.83591e+06	7.11932e+06	6.65162e+06	6.50669e+06
Inositol 1,4,5-trisphosphate receptor type 1;IP3 receptor isoform 1;Type 1 inositol 1,4,5-trisphosphate receptor;Inositol 1,4,5-trisphosphate receptor type 1 variant;cDNA FLJ51757, highly similar to Inositol 1,4,5-trisphosphate receptor type 1;cDNA FLJ54348, highly similar to Inositol 1,4,5-trisphosphate receptor type 1;cDNA FLJ50742, highly similar to Inositol 1,4,5-trisphosphate receptor type 1	INSP3R1;ITPR1	Isoform 1 of Inositol 1,4,5-trisphosphate receptor type 1;Isoform 2 of Inositol 1,4,5-trisphosphate receptor type 1;Isoform 6 of Inositol 1,4,5-trisphosphate receptor type 1;Isoform 7 of Inositol 1,4,5-trisphosphate receptor type 1;Isoform 5 of Inositol 1,	Q14643-1;Q14643;Q14643-2;Q14643-6;Q14643-7;Q14643-5;Q59H91;Q14643-8;Q14643-3;B4DER3;Q14643-4;B4DGH1;B4DJU3	9.52629e+06	1.13802e+07	0.837092	2.09065e+07	267059	275250	168823	208839	221861	383468	198756	318046	90820.3	279690	215161	257542	127142	121102	245984	121019	379237	358957	503964	526329	379766	231684	357545	172066	111202	334367	361466	571980	382484	193538	380016	360264	0	26298.6	394569	0	77705.8	95847.7	144474	119828	6.34271e+06	58025.5
Protein disulfide isomerase P5;Protein disulfide-isomerase A6;Thioredoxin domain-containing protein 7;cDNA FLJ16143 fis, clone BRAMY2038516, highly similar to Protein disulfide-isomerase A6 (EC 5.3.4.1);Putative uncharacterized protein PDIA6;cDNA FLJ58023, highly similar to Protein disulfide-isomerase A6 (EC 5.3.4.1);cDNA FLJ58502, highly similar to Protein disulfide-isomerase A6 (EC 5.3.4.1);cDN…	PDIA6;TXNDC7;hCG_22033;P5	Isoform 2 of Protein disulfide-isomerase A6;Isoform 1 of Protein disulfide-isomerase A6	Q15084-2;Q15084;B3KY95;B5MBW7;B7Z4M8;Q15084-1;B7Z254;Q53RC7	8.62264e+07	1.59223e+08	0.541544	2.45449e+08	2.89482e+06	2.85067e+06	4.21403e+06	2.50781e+06	2.15877e+06	2.75935e+06	3.48372e+06	3.34829e+06	3.32747e+06	4.48807e+06	2.61899e+06	3.00927e+06	2.38701e+06	2.78144e+06	1.65409e+06	2.78192e+06	2.70711e+06	2.13711e+06	2.1729e+06	2.54934e+06	2.48381e+06	1.73786e+06	1.39563e+06	1.05578e+06	1.76126e+06	2.84197e+06	2.12344e+06	2.11682e+06	2.12033e+06	2.94473e+06	2.00244e+06	2.64712e+06	856518	964558	2.3419e+06	1.88584e+06	2.08963e+06	3.37062e+06	3.04554e+06	3.87123e+06	2.18243e+06	3.92027e+06
cDNA FLJ55458, highly similar to Programmed cell death 6-interacting protein;cDNA FLJ56126, highly similar to Programmed cell death 6-interacting protein;Dopamine receptor interacting protein 4;PDCD6IP protein;ALG-2-interacting protein 1;Hp95;Programmed cell death 6-interacting protein	DRIP4;PDCD6IP;AIP1;ALIX;KIAA1375	programmed cell death 6 interacting protein isoform 2;Programmed cell death 6-interacting protein	B4DHD2;B7Z5C1;Q4W4Y1;Q6NUS1;Q8WUM4	743819	2.00508e+06	0.370967	2.7489e+06	27370.5	26867.4	87840.4	24088.5	23678.3	7746.25	20259.9	31286.4	49334.8	83039.2	9142.56	30176.9	23731.3	7812.08	27749.4	28717.1	22415.9	10354.2	20101.7	17156.4	0	11642.7	8104.27	0	13279.2	22016.5	7201.1	9977.08	15184.6	12454.9	27969.6	26147.5	0	0	10972.7	33141.3	77600.6	51151.4	83950.8	48376.6	0	69266.2
Epididymis luminal protein 185;PH domain-containing protein C10orf81	C10orf81	Isoform 5 of PH domain-containing protein C10orf81;Isoform 1 of PH domain-containing protein C10orf81;Isoform 2 of PH domain-containing protein C10orf81;Isoform 3 of PH domain-containing protein C10orf81;Isoform 4 of PH domain-containing protein C10orf81	Q5SXH7-5;Q5SXH7;Q5SXH7-1;Q5SXH7-2;Q5SXH7-3;Q5SXH7-4	2.0588e+08	1.01799e+08	2.02242	3.07678e+08	3.50023e+06	5.03328e+06	1.11778e+06	1.99029e+06	4.81888e+06	6.45357e+06	1.35492e+06	3.43298e+06	2.89185e+06	2.75572e+06	7.75658e+06	7.54341e+06	5.1259e+06	4.46729e+06	9.24271e+06	4.33105e+06	8.8479e+06	6.71833e+06	9.3192e+06	1.03029e+07	9.9816e+06	1.73346e+06	4.35107e+06	1.47349e+06	2.49564e+06	9.25884e+06	9.79734e+06	1.19367e+07	5.85421e+06	1.13871e+07	9.54117e+06	8.83776e+06	3.37535e+06	1.57852e+06	7.2725e+06	2.28064e+06	2.97825e+06	3.79771e+06	3.40815e+06	3.71997e+06	0	3.60484e+06
Complement component 1 Q subcomponent-binding protein, mitochondrial;GC1q-R protein;Glycoprotein gC1qBP;Hyaluronan-binding protein 1;Mitochondrial matrix protein p32;p33;cDNA FLJ75700, highly similar to Homo sapiens complement component 1, q subcomponent binding protein (C1QBP), nuclear gene encoding mitochondrial protein, mRNA	C1QBP;GC1QBP;HABP1;SF2P32	Complement component 1 Q subcomponent-binding protein, mitochondrial;20 kDa protein;16 kDa protein	Q07021;A8K651	2.68313e+07	2.03751e+07	1.31687	4.72064e+07	617591	596880	715336	1.00589e+06	470467	1.09593e+06	621735	867573	188429	745330	661874	709552	370764	454361	457226	1.10087e+06	739419	1.23276e+06	1.05635e+06	827449	781336	841984	736975	327363	303164	1.06429e+06	666671	1.3271e+06	1.07788e+06	894054	812437	838330	1.33773e+06	695225	590975	1.10792e+06	550162	371673	335311	313666	1.87799e+06	413457
Glucose-6-phosphate 1-dehydrogenase;Glucose-6-phosphate dehydrogenase	G6PD	Isoform Long of Glucose-6-phosphate 1-dehydrogenase;Isoform 3 of Glucose-6-phosphate 1-dehydrogenase;Isoform Short of Glucose-6-phosphate 1-dehydrogenase;Glucose-6-phosphate 1-dehydrogenase;37 kDa protein	P11413-2;P11413;P11413-3;A8K8D9;P11413-1;Q0PHS4;Q2Q9B7;Q2Q9H2;Q2VF42;B4DYA7;Q0PHS1	1.92363e+07	4.39751e+07	0.437435	6.32114e+07	765955	729748	1.83684e+06	699070	264982	464634	1.1737e+06	1.25231e+06	1.14711e+06	1.57815e+06	435416	370701	583815	613161	415116	204789	656678	479991	317955	251942	276928	303093	261737	0	176116	819476	469088	495246	254192	541710	249411	606133	50597.8	0	490462	1.07761e+06	998914	948130	851982	1.29947e+06	0	960478
Glucose phosphomutase 2;Phosphodeoxyribomutase;Phosphoglucomutase-2;Phosphopentomutase;cDNA FLJ54368, highly similar to Phosphoglucomutase-2 (EC 5.4.2.2);cDNA FLJ60384, highly similar to Phosphoglucomutase-2 (EC 5.4.2.2);Putative uncharacterized protein FLJ10983	MSTP006;PGM2;FLJ10983	Phosphoglucomutase-2	Q96G03;B4DN40;B4E0G8;Q4W5D6	2.07499e+06	5.65726e+06	0.366784	7.73225e+06	77104.6	80169.4	307770	72631.3	27271	37964.8	88240	107237	169329	220987	32712.8	60721.4	53689.4	66409.5	45739.5	0	91039.9	37451	30924.9	51167.1	21414.3	41574	20355.1	0	16532.1	71282.9	31640.6	24865.2	11664.4	39319.6	41893.5	68967.2	0	0	26924.5	0	91356.5	95009.5	183385	122867	0	123086
Flavoprotein subunit of complex II;Succinate dehydrogenase [ubiquinone] flavoprotein subunit, mitochondrial;cDNA FLJ37560 fis, clone BRCOC2000333, highly similar to Succinate dehydrogenase (ubiquinone) flavoprotein subunit, mitochondrial (EC 1.3.5.1);cDNA FLJ55072, highly similar to Succinate dehydrogenase (ubiquinone) flavoprotein subunit, mitochondrial (EC1.3.5.1);cDNA FLJ61478, highly similar …	SDH2;SDHA;SDHF	cDNA FLJ61478, highly similar to Succinate dehydrogenase (ubiquinone) flavoprotein subunit, mitochondrial	P31040;B3KT34;B4DJ60;B4DYN5;Q0QF12;Q59GW8	6.12473e+06	4.17696e+06	1.46631	1.03017e+07	162045	149179	180773	233331	148884	247869	160784	244070	83190.8	180160	156659	135719	139954	58388.8	160660	87628.6	224223	260953	252376	327297	232731	171069	192055	84316.7	79111.2	222165	178337	266556	211596	249634	216121	195278	47012.2	0	184604	0	75570.2	84126.4	79752.1	73038.6	0	111862
C-type lectin domain family 1 member B;C-type lectin-like receptor 2;Putative uncharacterized protein CLEC1B	CLEC1B;CLEC2;UNQ721/PRO1384	Isoform 1 of C-type lectin domain family 1 member B;Isoform 2 of C-type lectin domain family 1 member B;Putative uncharacterized protein CLEC1B	Q9P126-1;Q9P126;Q9P126-2;C9J7A8	6.47132e+06	4.52375e+06	1.43052	1.09951e+07	206932	206647	121999	270060	203086	285127	137758	198813	63276.8	97781.8	222530	233718	186367	150078	181019	301834	208041	361122	310068	261185	171538	124609	168266	65228.5	146473	141131	152118	101803	271687	178302	243072	162068	127772	0	209810	269964	211218	106171	74942.2	123155	0	20907.1
Glycosylation-inhibiting factor;L-dopachrome isomerase;L-dopachrome tautomerase;Macrophage migration inhibitory factor;Phenylpyruvate tautomerase	GLIF;MIF;MMIF	Macrophage migration inhibitory factor	P14174;A6MUU8	5.00296e+06	1.39339e+07	0.35905	1.89369e+07	153577	265709	415007	200293	76402.1	97100	239522	117553	411342	463900	127550	171448	129527	98578.1	132880	62594.2	191379	93767.7	64670.8	50502.2	66225.7	82407.1	54324.4	0	59931.4	132597	87337	80684	85822	67446.2	71437.3	108688	0	456983	85778.6	680480	349237	451130	585017	257096	0	370568
Latent-transforming growth factor beta-binding protein 1;Transforming growth factor beta-1-binding protein 1;LTBP1 protein;cDNA FLJ51010, highly similar to Latent-transforming growth factor beta-binding protein, isoform 1S;cDNA FLJ51055, highly similar to Latent-transforming growth factor beta-binding protein, isoform 1S;cDNA FLJ51078, highly similar to Latent-transforming growth factor beta-bind…	LTBP1	Isoform Long of Latent-transforming growth factor beta-binding protein 1;Isoform Short of Latent-transforming growth factor beta-binding protein 1;latent transforming growth factor beta binding protein 1 isoform 4 precursor;173 kDa protein;Isoform 3 of Lat	Q14766-1;Q14766;Q14766-2;B7ZLY3;C9J9Y0;Q14766-3;B4DNR7;B4DRF7;B4DST8;B4DZD1;C9JCG4;C9JD84	1.6815e+08	1.27744e+08	1.31631	2.95893e+08	3.51223e+06	5.34825e+06	3.31087e+06	5.93907e+06	7.69737e+06	8.26576e+06	4.41233e+06	5.20922e+06	3.64095e+06	4.18701e+06	3.97185e+06	3.55171e+06	3.69573e+06	3.04608e+06	3.86485e+06	2.44577e+06	3.46001e+06	7.86589e+06	6.15779e+06	7.17136e+06	5.43757e+06	4.18426e+06	4.81956e+06	7.58376e+06	7.09948e+06	6.52732e+06	3.33701e+06	6.32169e+06	5.25637e+06	4.0016e+06	4.13774e+06	4.25203e+06	1.57251e+06	1.26724e+06	5.59731e+06	1.20159e+06	2.67054e+06	3.46308e+06	1.5309e+06	2.83309e+06	0	1.73996e+06
Cell cycle control protein 50A;Transmembrane protein 30A;cDNA FLJ53706, highly similar to Cell cycle control protein 50A;cDNA FLJ55687, highly similar to Cell cycle control protein 50A	C6orf67;CDC50A;TMEM30A	Isoform 1 of Cell cycle control protein 50A;Isoform 2 of Cell cycle control protein 50A;Isoform 3 of Cell cycle control protein 50A	Q9NV96-1;Q9NV96;B4DDK3;B4DIF5;Q9NV96-2;Q9NV96-3	9.95653e+06	7.58544e+06	1.31258	1.7542e+07	182664	207034	263274	357841	247203	494735	132485	296183	128951	272809	336984	222681	198809	182677	251759	227300	313950	322564	539908	509203	347667	366600	304826	265515	176001	299503	218342	532125	356941	294561	243698	359383	60857.2	25391	416101	527755	216211	153390	130861	245768	0	70055.5
Superoxide dismutase [Cu-Zn]	SOD1	Superoxide dismutase [Cu-Zn];Superoxide dismutase	P00441;A8MST3	4.49113e+06	1.15414e+07	0.389133	1.60325e+07	174873	183973	214848	131783	86510.3	113694	297254	293646	329692	240759	110113	100549	107600	211269	97836.1	65715.3	167251	78020.3	62609.4	46126	153877	70013.8	49328.6	26592.5	80244.6	107491	73884.2	43367.2	57551.4	50670.7	46690	81567	242014	221369	72350.8	371015	284802	343211	379925	360680	0	161075
Glycoprotein GP36b;Lectin mannose-binding 2;Vesicular integral-membrane protein VIP36;cDNA FLJ75774, highly similar to Homo sapiens lectin, mannose-binding 2 (LMAN2), mRNA;cDNA FLJ52285, highly similar to Vesicular integral-membrane protein VIP36	C5orf8;LMAN2	Vesicular integral-membrane protein VIP36	Q12907;A8K7T4;B4DWN1	2.75152e+07	1.91207e+07	1.43903	4.66359e+07	659273	550150	707558	781296	682872	900958	492677	648383	367672	657640	498085	646924	708338	281432	757560	580149	681407	1.40963e+06	1.05467e+06	1.58226e+06	1.51877e+06	870751	1.00676e+06	495426	274002	1.21367e+06	1.02592e+06	1.29575e+06	1.07041e+06	910915	1.14667e+06	938094	0	0	1.09916e+06	555765	582684	492093	583191	539207	0	326813
Differentiation-dependent protein A4;Intestinal membrane A4 protein;Proteolipid protein 2	A4;PLP2	Proteolipid protein 2	Q04941	2.71074e+07	2.31494e+07	1.17098	5.02568e+07	765455	813879	435282	949800	629780	1.21774e+06	869089	862622	538143	566126	839841	896223	547381	628844	836022	616317	923444	1.13386e+06	945933	1.14182e+06	1.08652e+06	823008	1.02124e+06	687662	607771	1.0117e+06	799915	1.0138e+06	275384	677061	751845	986413	220829	140656	846009	1.98823e+06	482615	482737	635190	472818	0	393409
Electron transfer flavoprotein subunit alpha, mitochondrial;cDNA FLJ76486, highly similar to Homo sapiens electron-transfer-flavoprotein, alpha polypeptide (glutaric aciduria II) (ETFA), nuclear gene encoding mitochondrial protein, mRNA;Electron transfer flavoprotein alpha-subunit;Electron-transfer-flavoprotein, alpha polypeptide;Electron-transfer-flavoprotein, alpha polypeptide (Glutaric aciduri…	ETFA;hCG_39414	Electron transfer flavoprotein subunit alpha, mitochondrial;electron transfer flavoprotein, alpha polypeptide isoform b;24 kDa protein	P13804;Q53XN3;B4DT43	1.94872e+07	1.65105e+07	1.18029	3.59977e+07	613637	641851	573498	549281	398222	676345	478232	678347	329935	416670	463543	630501	448139	313615	594051	401673	662016	680836	729440	815662	823506	607264	602258	372262	255279	819791	716004	795463	664659	542606	435504	606069	377738	311998	461325	844722	368261	360209	210289	162410	352159	275409
Torsin family protein C9orf167	C9orf167	Torsin family protein C9orf167	Q9NXH8	3.31229e+06	1.24919e+06	2.65155	4.56148e+06	104450	104594	17664.8	44393	72642.2	160725	95283	113020	33821.1	38510.6	119924	102335	77719.7	36000.6	111614	162031	157103	0	240193	226555	133501	193847	157846	11990.3	46581	71052.4	78644.3	96395.6	119672	69007.5	193225	89315.9	0	0	32630.7	103735	5906.97	10397	0	0	0	0
Delta(3,5)-Delta(2,4)-dienoyl-CoA isomerase, mitochondrial	ECH1	Delta(3,5)-Delta(2,4)-dienoyl-CoA isomerase, mitochondrial	Q13011	3.19189e+07	2.63149e+07	1.21296	5.82339e+07	1.31077e+06	1.10857e+06	660366	734346	743096	1.25747e+06	806495	1.42438e+06	479597	786547	852413	1.00749e+06	804335	246161	743437	1.13064e+06	779129	950605	1.22313e+06	1.64513e+06	1.36266e+06	1.09519e+06	851680	443981	627908	1.54057e+06	849762	1.23704e+06	625970	681013	593691	904967	755647	665958	988787	2.39836e+06	480186	429949	504142	505650	927806	284297
Coactosin-like protein	CLP;COTL1	Coactosin-like protein	Q14019	1.95507e+07	4.50695e+07	0.43379	6.46201e+07	655227	600103	1.13097e+06	547350	591142	466993	1.04908e+06	914893	1.16451e+06	1.31118e+06	317337	471150	391964	624580	513414	454773	570632	302907	224702	227487	1.04385e+06	158537	273317	177668	413115	259899	236440	236138	315233	307233	231886	365357	1.49163e+06	1.29471e+06	215281	1.38796e+06	1.55013e+06	947249	686858	828744	468475	1.3981e+06
Oncogene DJ1;Parkinson disease protein 7;Protein DJ-1	PARK7	Protein DJ-1	Q99497	1.36596e+07	3.41233e+07	0.400302	4.7783e+07	548955	517336	688429	380146	245568	394127	575946	741388	788481	821034	349153	536394	296194	523389	435642	363777	531674	228679	162500	273435	378598	200299	220098	178573	211051	377157	240186	219726	118363	150868	142383	267041	980058	401235	171743	673863	752330	633916	543335	830218	0	2.12559e+06
Heat shock 70 kDa protein 6;Heat shock 70 kDa protein B';cDNA, FLJ93166, highly similar to Homo sapiens heat shock 70kDa protein 6 (HSP70B') (HSPA6), mRNA;cDNA FLJ36606 fis, clone TRACH2015654, highly similar to HEAT SHOCK 70 kDa PROTEIN 6;cDNA FLJ51847, highly similar to Heat shock 70 kDa protein 6;Heat shock 70kDa protein 6 (HSP70B') variant;Heat shock 70 kDa protein B;Putative heat shock 70 kD…	HSP70B';HSPA6;HSP70B;HSPA7	Heat shock 70 kDa protein 6;Putative heat shock 70 kDa protein 7	P17066;B2R6X5;B3KSM6;B4DHP5;Q53FC7;P48741	4.55168e+07	7.99893e+07	0.569035	1.25506e+08	1.37864e+06	1.63868e+06	1.43624e+06	1.31171e+06	1.439e+06	1.47248e+06	2.22425e+06	1.66506e+06	2.27218e+06	1.90279e+06	1.26329e+06	1.73413e+06	1.13497e+06	1.42362e+06	1.05112e+06	725310	1.57903e+06	1.17178e+06	1.08423e+06	1.11759e+06	1.21158e+06	945515	796170	724497	1.5289e+06	1.60275e+06	1.03651e+06	1.13437e+06	893114	891771	989411	1.32637e+06	1.35975e+06	1.04525e+06	1.0047e+06	2.14934e+06	1.53784e+06	2.08669e+06	2.12643e+06	2.29226e+06	1.38933e+06	1.75916e+06
CD49 antigen-like family member F;Integrin alpha-6;Integrin alpha-6 heavy chain;Integrin alpha-6 light chain;VLA-6;Putative uncharacterized protein ITGA6	ITGA6	Isoform Alpha-6X1X2B of Integrin alpha-6;Isoform Alpha-6X1X2A of Integrin alpha-6;Isoform 9 of Integrin alpha-6;Isoform Alpha-6X1B of Integrin alpha-6;Putative uncharacterized protein ITGA6;Isoform Alpha-6X2B of Integrin alpha-6;Isoform Alpha-6X1A of Integ	P23229-1;P23229;P23229-6;P23229-9;P23229-3;P23229-4;C9JK10;P23229-5;P23229-2;P23229-7	2.53768e+08	2.27471e+08	1.1156	4.81239e+08	7.695e+06	7.79434e+06	6.62574e+06	1.04813e+07	8.76487e+06	1.02106e+07	7.2214e+06	9.44397e+06	4.12651e+06	5.58281e+06	5.96626e+06	9.75031e+06	5.81392e+06	4.90409e+06	4.44879e+06	5.21209e+06	6.4926e+06	8.38769e+06	6.39456e+06	1.01896e+07	7.13139e+06	4.56059e+06	6.28314e+06	4.90789e+06	4.99388e+06	1.11072e+07	8.25191e+06	8.30856e+06	8.60492e+06	7.03125e+06	8.24332e+06	7.5682e+06	5.61616e+06	6.7525e+06	8.90029e+06	7.94891e+06	7.96926e+06	4.43378e+06	5.11527e+06	6.15474e+06	7.11403e+06	4.11559e+06
Latency-associated peptide;Transforming growth factor beta-1;Transforming growth factor beta 1;Transforming growth factor-beta 1	TGFB;TGFB1	Transforming growth factor beta-1	P01137;B2C8Z3;Q49IK8;Q49IL8;Q5PY19;Q671U8;Q671V1;Q7Z487;Q7Z488;Q86YU2	1.11277e+08	1.01721e+08	1.09394	2.12997e+08	2.80264e+06	3.72182e+06	2.96135e+06	3.50219e+06	2.78264e+06	4.70868e+06	3.23721e+06	4.17156e+06	2.84692e+06	2.99924e+06	3.34378e+06	2.898e+06	2.63657e+06	1.77227e+06	2.88003e+06	2.37122e+06	2.88141e+06	5.26158e+06	4.71167e+06	4.58912e+06	3.0696e+06	3.06987e+06	3.16003e+06	2.63996e+06	1.73461e+06	4.37036e+06	2.67778e+06	3.88261e+06	3.98457e+06	3.39374e+06	2.75669e+06	2.94673e+06	903680	1.70345e+06	3.90302e+06	1.52646e+06	1.82749e+06	2.57038e+06	1.7194e+06	2.5454e+06	0	2.01149e+06
Carnitine O-palmitoyltransferase 1, liver isoform;Carnitine O-palmitoyltransferase I, liver isoform;Carnitine palmitoyltransferase 1A;cDNA, FLJ95058, highly similar to Homo sapiens carnitine palmitoyltransferase 1A (liver) (CPT1A),nuclear gene encoding mitochondrial protein, mRNA;Carnitine palmitoyltransferase I	CPT1;CPT1A	Isoform 1 of Carnitine O-palmitoyltransferase 1, liver isoform;Isoform 2 of Carnitine O-palmitoyltransferase 1, liver isoform	P50416-1;P50416;B2RAQ8;Q8WZ48;P50416-2	7.47894e+06	3.34375e+06	2.23669	1.08227e+07	153882	69349.9	61496.2	238817	181589	269866	88169.2	208655	59596.8	271678	167139	277576	209310	56579.4	209235	42446.3	343496	466105	361052	793599	180837	101648	197211	108190	112097	441906	162992	224777	167403	387101	272112	222521	0	0	370507	0	15541.2	34522.3	71686.8	155802	0	78421.2
Myotrophin;Protein V-1;cDNA FLJ31663 fis, clone NT2RI2004504, highly similar to MYOTROPHIN;Myotrophin, isoform CRA_a;Putative uncharacterized protein DKFZp761E1322;V-1 protein;Putative uncharacterized protein MTPN	MTPN;DKFZp761E1322;hCG_16971;tcag7.994	14 kDa protein;Myotrophin;Putative uncharacterized protein MTPN	P58546;Q69YG1;C9JL85	1.47829e+07	3.83025e+07	0.385951	5.30854e+07	823364	719037	1.31674e+06	597923	337071	318327	1.00103e+06	923468	1.12081e+06	1.39461e+06	353530	532298	389867	636775	297179	316567	571536	164818	170992	166306	103474	176989	104369	0	167717	353729	188422	216832	203042	162143	141115	308045	133123	217017	154624	386623	829413	1.10862e+06	558851	799527	0	1.03654e+06
GTP-binding protein 9;Obg-like ATPase 1;cDNA FLJ58890, highly similar to GTP-binding protein PTD004;Putative uncharacterized protein OLA1;Putative uncharacterized protein PTD004	GTPBP9;OLA1;PRO2455;PTD004	47 kDa protein;Protein;Isoform 1 of Obg-like ATPase 1;Isoform 3 of Obg-like ATPase 1;cDNA FLJ58890, highly similar to GTP-binding protein PTD004	Q9NTK5-1;Q9NTK5;Q9NTK5-3;B4DK14;C9JTK6;Q53SW9	1.34699e+06	3.49699e+06	0.385185	4.84398e+06	61581.8	53970.6	155264	56640.7	14981.4	23672.1	69103.2	87609.8	87054	141448	20039.6	34019.1	32714.5	51482	32775.4	0	42266.8	24167.8	26853.4	22770.8	15506.6	27015.9	18107.4	0	12492.2	33497.6	29792.3	27938.5	21700.7	31345	25739.1	41349	0	0	24089.1	0	61060.2	76804.9	80302.6	99760.1	0	102100
Calmodulin;Calmodulin 1 (Phosphorylase kinase, delta), isoform CRA_a;Calmodulin 3 (Phosphorylase kinase, delta), isoform CRA_b;cDNA FLJ61744, highly similar to Calmodulin;cDNA FLJ75174, highly similar to Homo sapiens calmodulin 1 (phosphorylase kinase, delta), mRNA;cDNA, FLJ96792, highly similar to Homo sapiens calmodulin 2 (phosphorylase kinase, delta) (CALM2), mRNA;CALM3 protein;CALM1 protein;C…	CALM;CALM1;CALM2;CALM3;CALML2;CAM;CAM1;CAM2;CAM3;CAMB;CAMC;CAMIII;hCG_20313;hCG_21749;hCG_17033	21 kDa protein;Calmodulin;22 kDa protein;cDNA FLJ75174, highly similar to Homo sapiens calmodulin 1 (phosphorylase kinase, delta), mRNA;CALM3 protein;calmodulin 1 isoform 2	P62158;B4DJ51;A8K1M2;B2RDW0;Q9BRL5;Q96HY3	1.50744e+08	2.87377e+08	0.524553	4.38122e+08	4.75318e+06	5.12519e+06	8.40409e+06	5.36275e+06	4.09728e+06	3.92593e+06	6.08518e+06	7.01828e+06	6.93652e+06	7.40074e+06	3.69443e+06	4.54791e+06	3.66016e+06	5.19762e+06	3.99598e+06	3.2942e+06	4.83866e+06	3.69308e+06	2.81613e+06	2.5576e+06	4.41936e+06	2.40276e+06	1.65581e+06	2.18441e+06	4.14462e+06	4.05585e+06	2.33174e+06	2.28575e+06	3.2891e+06	3.01332e+06	1.83904e+06	3.23255e+06	4.54241e+06	1.09056e+07	3.03725e+06	1.78921e+07	7.93156e+06	6.41008e+06	8.4125e+06	6.70685e+06	2.9348e+06	7.37441e+06
APC-binding protein EB2;End-binding protein 2;Microtubule-associated protein RP/EB family member 2;cDNA FLJ54006, highly similar to Microtubule-associated protein RP/EB family member 2;cDNA FLJ58487, highly similar to Microtubule-associated protein RP/EB family member 2;cDNA FLJ33626 fis, clone BRAMY2022160, highly similar to Microtubule-associated protein RP/EB family member 2	MAPRE2;RP1	Isoform 1 of Microtubule-associated protein RP/EB family member 2;microtubule-associated protein, RP/EB family, member 2 isoform 3;microtubule-associated protein, RP/EB family, member 2 isoform 2;cDNA FLJ33626 fis, clone BRAMY2022160, highly similar to Mic	Q15555-1;Q15555;B4DJV4;B7Z2L3;B3KR39;Q15555-2	6.19475e+07	1.54872e+08	0.399992	2.16819e+08	2.31368e+06	2.38807e+06	3.6596e+06	2.30152e+06	1.86544e+06	1.58745e+06	3.53352e+06	3.16805e+06	4.25771e+06	4.10975e+06	1.52786e+06	2.34114e+06	1.79338e+06	2.30319e+06	1.35789e+06	974507	2.30457e+06	1.21438e+06	1.63856e+06	1.05336e+06	982856	1.15554e+06	856988	213023	1.4603e+06	1.79126e+06	1.29613e+06	958566	1.04419e+06	1.16137e+06	1.23725e+06	1.67909e+06	517945	336756	1.56258e+06	209918	2.8772e+06	3.33556e+06	2.07404e+06	4.03182e+06	0	2.35084e+07
Fatty acid translocase;Glycoprotein IIIb;Leukocyte differentiation antigen CD36;PAS IV;PAS-4;Platelet collagen receptor;Platelet glycoprotein 4;Platelet glycoprotein IV;Thrombospondin receptor;CD36 antigen (Collagen type I receptor, thrombospondin receptor);CD36 antigen (Collagen type I receptor, thrombospondin receptor), isoform CRA_a;cDNA, FLJ93369, highly similar to Homo sapiens CD36 antigen (…	CD36;GP3B;GP4;hCG_17062;tcag7.257	Platelet glycoprotein 4	P16671;A4D1B1;B3KUB8;B7Z6C3;Q9BQA7;Q9BZM7;Q9BZM9;Q9BZN0;Q9BZN1;Q9BZN2	9.46223e+08	7.86277e+08	1.20342	1.7325e+09	2.59518e+07	2.53165e+07	1.77625e+07	2.50149e+07	2.06198e+07	3.0606e+07	1.92176e+07	2.76535e+07	1.5254e+07	1.93995e+07	3.27e+07	2.80523e+07	2.59278e+07	1.22849e+07	2.71765e+07	2.0807e+07	2.81123e+07	5.35262e+07	3.8917e+07	4.51185e+07	3.22538e+07	1.67509e+07	2.35241e+07	2.45343e+07	1.65225e+07	3.82788e+07	2.08354e+07	3.82531e+07	3.59914e+07	2.65485e+07	2.96131e+07	3.75034e+07	3.00618e+07	2.12077e+07	1.49256e+07	2.97115e+07	2.86411e+07	1.8766e+07	1.85379e+07	1.8403e+07	4.82506e+07	1.28837e+07
Ras-related protein Rab-1B;Small GTP-binding protein;RAB1B protein;Putative Ras-related protein Rab-1C	RAB1B;rab1b;RAB1C	Ras-related protein Rab-1B;RAB1B protein;Putative Ras-related protein Rab-1C	Q9H0U4;Q92927;Q6FIG4;Q92928	3.38787e+08	3.50722e+08	0.965972	6.89509e+08	8.44227e+06	9.84608e+06	9.89078e+06	1.07489e+07	1.01153e+07	1.14916e+07	1.0099e+07	1.17339e+07	7.20538e+06	8.70056e+06	9.02905e+06	1.16558e+07	7.85615e+06	7.07417e+06	8.41184e+06	6.90044e+06	1.01171e+07	1.03144e+07	1.13829e+07	1.00601e+07	1.2309e+07	1.02506e+07	9.67249e+06	1.09095e+07	8.92125e+06	1.23411e+07	7.77975e+06	1.10759e+07	1.12152e+07	9.29883e+06	7.86525e+06	8.50202e+06	9.06372e+06	9.41653e+06	9.09041e+06	1.05089e+07	8.58491e+06	7.78836e+06	7.63031e+06	8.96687e+06	5.75619e+06	6.71153e+06
Guanine nucleotide-binding protein G(I)/G(S)/G(T) subunit beta-1;Transducin beta chain 1;cDNA, FLJ92996, highly similar to Homo sapiens guanine nucleotide binding protein (G protein), beta polypeptide 1 (GNB1), mRNA;cDNA FLJ16663 fis, clone THYMU2005759, highly similar to Guanine nucleotide-binding proteinG(I)/G(S)/G(T) subunit beta 1;GNB1 protein;Beta-subunit signal transducing proteins GS/GI;Gu…	GNB1;RP1-283E3.7-007;RP1-283E3.7-005;RP1-283E3.7-006	Guanine nucleotide-binding protein G(I)/G(S)/G(T) subunit beta-1;Guanine nucleotide binding protein (G protein), beta polypeptide 1;Guanine nucleotide binding protein (G protein), beta polypeptide 1;Guanine nucleotide binding protein (G protein), beta poly	P62873;B2R6K4;B3KVK2;Q1RMY8;Q71UM6;B1AKQ9;B1AKQ7;C9JI54;B1AKQ8	2.27547e+08	2.21873e+08	1.02557	4.49419e+08	5.86091e+06	6.79141e+06	3.76035e+06	5.93428e+06	4.71015e+06	9.2235e+06	6.32026e+06	6.94069e+06	4.34845e+06	4.0763e+06	6.49659e+06	7.67688e+06	5.10266e+06	4.7662e+06	6.05325e+06	4.83772e+06	6.83456e+06	7.04987e+06	7.07577e+06	9.2129e+06	9.28176e+06	5.91301e+06	7.63334e+06	5.28526e+06	4.88545e+06	7.87797e+06	6.09614e+06	7.69672e+06	7.38241e+06	6.62343e+06	5.15385e+06	5.08411e+06	8.9347e+06	9.88598e+06	6.73982e+06	2.09539e+07	6.95878e+06	4.02069e+06	4.58034e+06	4.13301e+06	1.12279e+07	2.91983e+06
Actin-depolymerizing factor;AGEL;Brevin;Gelsolin;cDNA FLJ56154, highly similar to Gelsolin;cDNA FLJ56212, highly similar to Gelsolin;cDNA, FLJ96557, Homo sapiens gelsolin (amyloidosis, Finnish type) (GSN), mRNA;Gelsolin (Amyloidosis, Finnish type);Gelsolin (Amyloidosis, Finnish type), isoform CRA_c;cDNA FLJ53332, highly similar to Gelsolin;Gelsolin (Amyloidosis, Finnish type), isoform CRA_b;Putat…	GSN;hCG_27454;RP11-477J21.1-001;RP11-477J21.1-003;DKFZp313L0718;RP11-477J21.1-005	Isoform 1 of Gelsolin;gelsolin isoform c;cDNA FLJ35478 fis, clone SMINT2007796, highly similar to Gelsolin	P06396-1;P06396;B7Z6N2;B7Z9A0;Q5T0I2;B7Z373;B7Z5V1;Q5T0I1;Q69YR8;B3KS49;Q5T0H9	4.24377e+09	4.31816e+09	0.982773	8.56193e+09	9.32818e+07	1.18805e+08	1.07952e+08	1.47268e+08	7.8419e+07	1.30153e+08	9.99704e+07	1.13413e+08	9.38914e+07	1.00769e+08	1.1996e+08	1.25957e+08	1.20538e+08	1.19221e+08	1.422e+08	1.51124e+08	1.24532e+08	1.0823e+08	1.32039e+08	1.40511e+08	1.66042e+08	1.2432e+08	1.1105e+08	7.38799e+07	6.49739e+07	1.32629e+08	9.43231e+07	1.2251e+08	1.41153e+08	1.19799e+08	1.0309e+08	1.04724e+08	1.96701e+08	2.07295e+08	1.13047e+08	1.74589e+08	9.74223e+07	9.35519e+07	8.38374e+07	8.62601e+07	2.15892e+08	7.83066e+07
Protein A1S9;Ubiquitin-activating enzyme E1;Ubiquitin-like modifier-activating enzyme 1;cDNA FLJ54582, highly similar to Ubiquitin-activating enzyme E1	A1S9T;UBA1;UBE1	Ubiquitin-like modifier-activating enzyme 1	P22314;B4DDE4	5.39467e+06	1.52647e+07	0.353409	2.06593e+07	180386	93349.4	677656	194277	111866	43031	99168	328142	290985	594839	22777.9	157539	143683	89443.4	168657	494217	107670	119686	71265.4	168295	108568	118081	50337.9	0	103149	91036	80742.1	67182.5	62543.9	101752	89251.9	178453	0	0	186643	105826	237178	207191	507793	485332	1.62897e+06	573802
cDNA FLJ55165, highly similar to Particularly interesting new Cys-His protein;LIM and senescent cell antigen-like-containing domain protein 2;LIM-like protein 2;Particularly interesting new Cys-His protein 2;cDNA FLJ56117, highly similar to Homo sapiens LIM and senescent cell antigen-like domains 2 (LIMS2), mRNA;cDNA FLJ55509, highly similar to Particularly interesting newCys-His protein;cDNA FLJ…	LIMS2;PINCH2;LIMS1;PINCH;PINCH1;DKFZp547D192	cDNA FLJ55165, highly similar to Particularly interesting new Cys-His protein;Isoform 2 of LIM and senescent cell antigen-like-containing domain protein 2;LIM and senescent cell antigen-like domains 2 isoform 1;cDNA FLJ55509, highly similar to Particularly	B7Z7R3;Q7Z4I7-2;Q7Z4I7;B4DMV1;B7Z907;Q7Z4I7-1;B3KNZ3;P48059;B7Z483;Q7Z4I7-3;Q7Z4I5;Q7Z4I2;Q7Z4I3;Q7Z4I4;A0PJ44;Q53RZ1;Q9BV95;Q9H058;Q9NWG2	6.61809e+07	1.2649e+08	0.52321	1.92671e+08	1.61818e+06	1.78023e+06	3.69061e+06	1.2235e+06	1.78387e+06	1.99499e+06	3.44152e+06	2.70369e+06	3.14401e+06	4.52033e+06	1.60623e+06	2.15994e+06	1.68681e+06	2.22727e+06	1.49398e+06	1.17549e+06	2.23879e+06	1.67341e+06	1.92954e+06	1.35997e+06	1.50302e+06	1.37527e+06	1.15167e+06	558978	1.29078e+06	2.08772e+06	1.60522e+06	1.43175e+06	1.90551e+06	1.91974e+06	1.79889e+06	2.16138e+06	1.48124e+06	1.08219e+06	1.37522e+06	550158	3.57562e+06	3.42299e+06	2.61904e+06	3.37415e+06	2.15939e+06	3.23053e+06
Amyloid fibril protein AA;Amyloid protein A;Serum amyloid A protein;Serum amyloid protein A(2-102);Serum amyloid protein A(2-103);Serum amyloid protein A(2-104);Serum amyloid protein A(3-104);Serum amyloid protein A(4-101)	SAA1;SAA2	Serum amyloid A protein	P02735;Q15423	1.13805e+08	1.25497e+09	0.0906831	1.36878e+09	1.30036e+06	1.96323e+06	2.01384e+06	269308	1.53385e+06	398033	576466	316570	2.17891e+06	658197	1.426e+06	5.49779e+06	5.83759e+06	1.94103e+06	4.46488e+06	7.68645e+06	443187	148354	2.05681e+06	119823	7.22132e+06	5.18071e+06	2.45388e+07	3.32268e+06	666441	796407	596366	761280	1.23072e+06	942441	1.0027e+06	160013	6.7361e+06	1.94586e+07	359719	5.95998e+08	3.46532e+06	1.90444e+07	1.16312e+07	8.01184e+06	1.7293e+07	6.5107e+06
cDNA FLJ58966, highly similar to Ras-related protein Rab-37;Putative uncharacterized protein RAB37;Ras-related protein Rab-37;cDNA FLJ61124, highly similar to Ras-related protein Rab-37;cDNA FLJ75617, highly similar to Homo sapiens RAB37, member RAS oncogene family (RAB37), transcript variant 3, mRNA;RAB37, member RAS oncogene family;RAB37, member RAS oncogene family, isoform CRA_d;RAB37, member …	RAB37;hCG_1986458	RAB37, member RAS oncogene family isoform 4;Ras-related protein Rab-37;RAB37, member RAS oncogene family isoform 3;Putative uncharacterized protein RAB37;Putative uncharacterized protein RAB37;RAB37, member RAS oncogene family isoform 5;cDNA FLJ45130 fis,	A8MYT0;Q96AX2;B7Z3L0;Q8IWA7;A8MZI4;A8MTC6;A8MXF5;B3KPZ5;A8MSP2;A8MUU7;B7Z4X1	2.64083e+06	1.47213e+06	1.79389	4.11295e+06	88659.1	105911	50910.1	47131.1	81612.1	181475	95533.2	133515	72845.9	49559.9	107874	70227.8	81135	36152	0	25498.5	0	65809.5	140454	155370	81339.6	95727.9	132116	65799	52166.1	82461.8	89261.5	69468	50171.4	56083.7	103414	109901	0	0	63244	0	36201.1	35453.2	0	29860.8	0	34020.7
Surfeit locus protein 4;cDNA FLJ50444, highly similar to Surfeit locus protein 4;cDNA FLJ61766, highly similar to Surfeit locus protein 4;cDNA, FLJ79379, highly similar to Surfeit locus protein 4;Surfeit 4, isoform CRA_b;cDNA FLJ50722, highly similar to Surfeit locus protein 4;cDNA FLJ53587, highly similar to Surfeit locus protein 4;Surfeit 4;cDNA FLJ53092, moderately similar to Surfeit locus pro…	SURF4;SURF-4;hCG_28148;RP11-244N20.4-002;RP11-244N20.4-004	Isoform 1 of Surfeit locus protein 4;Surfeit 4;Surfeit 4;cDNA FLJ53092, moderately similar to Surfeit locus protein 4;Surfeit 4, isoform CRA_c	O15260-1;O15260;B7Z1G8;B7Z7A8;B7Z8F3;Q5T8U7;O15260-2;Q5T8U5;B7Z605;B7Z6A4	1.80588e+07	1.24665e+07	1.44858	3.05253e+07	523682	351248	502758	687003	503427	744493	325888	598920	178672	512484	233662	615240	240374	157832	544725	217753	577298	1.06127e+06	896542	1.05195e+06	416506	590429	559859	283901	219392	874224	486230	511077	517034	627357	508181	620501	162271	349824	806764	36406.9	214376	143782	115856	282480	199785	504262
130 kDa leucine-rich protein;GP130;Leucine-rich PPR motif-containing protein, mitochondrial;cDNA FLJ60080, highly similar to 130 kDa leucine-rich protein (LRP 130);Putative uncharacterized protein LRPPRC	LRP130;LRPPRC	Leucine-rich PPR motif-containing protein, mitochondrial;59 kDa protein;Putative uncharacterized protein LRPPRC;Putative uncharacterized protein LRPPRC	P42704;B4DSR0;B8ZZ38;C9JCA9	1.01691e+06	471071	2.15872	1.48798e+06	38044.6	48967.9	20539.4	12940	37211.5	68386.3	41352.9	33777.5	27128.1	18381.6	26076.1	22832.1	25729.4	20256	0	13875.8	55254.6	31796.1	60626.1	47312.7	54670.7	33082	9711.17	6448.36	18766.1	34086.8	39183	12586.8	40843.7	22521.3	31165	20985.1	0	0	42374	0	8529.07	14863.9	0	33791	0	2957.71
Metavinculin;Vinculin;cDNA FLJ59659, highly similar to Vinculin;cDNA FLJ45031 fis, clone BRAWH3018548, highly similar to Vinculin	VCL;RP11-178G16.3-002	Isoform 2 of Vinculin;Isoform 1 of Vinculin	P18206-1;P18206;B4E3Q9;Q5JQ13;P18206-2;B3KXA2	3.43188e+09	6.17613e+09	0.555668	9.60801e+09	1.33686e+08	1.18869e+08	1.95409e+08	1.10795e+08	5.20999e+07	1.01458e+08	1.5689e+08	1.45582e+08	1.83284e+08	2.10613e+08	8.88974e+07	9.69633e+07	8.50774e+07	9.8062e+07	7.77275e+07	6.52893e+07	1.16345e+08	8.39548e+07	8.55498e+07	7.84381e+07	6.27851e+07	8.6354e+07	7.49343e+07	1.31001e+07	3.61122e+07	9.72576e+07	9.57153e+07	8.33427e+07	8.06169e+07	8.0817e+07	7.44585e+07	1.21767e+08	7.40246e+07	6.40397e+07	1.01563e+08	4.69767e+07	1.3394e+08	1.51378e+08	1.25121e+08	1.54398e+08	1.13125e+08	1.60424e+08
Citrate synthase, mitochondrial;Citrate synthase	CS	Citrate synthase, mitochondrial;48 kDa protein;Citrate synthase	O75390;B4DJV2;B3KTN4;Q0QEL2	1.50894e+08	1.38997e+08	1.08559	2.89892e+08	4.34359e+06	4.01377e+06	4.07429e+06	5.07544e+06	3.26245e+06	6.06755e+06	3.29334e+06	5.80747e+06	2.26356e+06	4.34033e+06	3.16447e+06	5.33242e+06	3.19676e+06	2.27509e+06	4.20799e+06	5.32268e+06	5.34699e+06	4.6943e+06	5.22327e+06	7.18093e+06	4.27392e+06	5.00211e+06	4.69596e+06	1.85068e+06	2.25242e+06	5.87701e+06	4.64059e+06	5.44589e+06	3.87172e+06	5.58105e+06	4.87172e+06	4.3908e+06	3.3336e+06	1.56961e+06	4.75063e+06	1.3817e+06	2.30449e+06	2.23293e+06	2.39151e+06	2.80972e+06	1.66497e+07	3.03944e+06
3-ketoacyl-CoA thiolase;Acetyl-CoA acyltransferase;Beta-ketothiolase;TP-beta;Trifunctional enzyme subunit beta, mitochondrial;cDNA FLJ59448, highly similar to Trifunctional enzyme subunit beta, mitochondrial;cDNA FLJ55769, highly similar to Trifunctional enzyme subunit beta, mitochondrial;cDNA FLJ56214, highly similar to Trifunctional enzyme subunit beta, mitochondrial;Putative uncharacterized pr…	HADHB;MSTP029	Trifunctional enzyme subunit beta, mitochondrial;Putative uncharacterized protein HADHB;Putative uncharacterized protein HADHB;Putative uncharacterized protein HADHB	P55084;B4DDC9;B4DY96;B4E2W0;B5MD38;C9JE81;C9JEY0	2.58701e+07	1.87e+07	1.38342	4.45701e+07	1.18095e+06	808675	615119	899620	645273	1.25575e+06	683762	1.37252e+06	557228	578272	652899	982891	603017	264534	649274	554550	859821	964156	987819	1.59546e+06	832107	978077	1.03118e+06	219241	413057	790732	487724	756478	246942	749685	528537	970711	0	581016	572970	946656	532940	425860	389550	471771	0	253284
Glutamate dehydrogenase 1, mitochondrial;cDNA FLJ37463 fis, clone BRAWH2011400, highly similar to Glutamate dehydrogenase 1, mitochondrial (EC 1.4.1.3);cDNA FLJ16138 fis, clone BRALZ2017531, highly similar to Glutamate dehydrogenase 1, mitochondrial (EC 1.4.1.3);Glutamate dehydrogenase 1, isoform CRA_a;cDNA FLJ55203, highly similar to Glutamate dehydrogenase 1, mitochondrial (EC 1.4.1.3);cDNA FLJ…	GLUD;GLUD1;hCG_1993805	Glutamate dehydrogenase 1, mitochondrial;Glutamate dehydrogenase 1 variant (Fragment)	P00367;B3KT18;B3KV55;B4DGN5;B4DMF5;B4DMG8;B4E0N9;Q14400;Q53GW3;Q9UQV0;Q59FQ4	1.28369e+07	8.27813e+06	1.5507	2.11151e+07	406673	586372	160541	465465	112414	508365	312907	426150	266529	172283	311014	471712	275490	113916	362206	732109	531050	484570	457789	592819	539116	615871	510257	131949	96008	521842	227093	376220	373760	259452	327762	391195	117151	44931.4	553958	354901	132519	103565	57981.7	241083	1.25967e+06	156477
Arrestin beta-1;Beta-arrestin-1;cDNA FLJ75454, highly similar to Homo sapiens arrestin, beta 1 (ARRB1), transcript variant 1, mRNA	ARR1;ARRB1	Isoform 1A of Beta-arrestin-1;Putative uncharacterized protein ARRB1 (Fragment);Isoform 1B of Beta-arrestin-1	P49407-1;P49407;A8K103;C9JSF3;P49407-2;B6V9G8	7.84101e+06	1.87446e+07	0.418309	2.65856e+07	253073	335583	759059	152038	132092	163145	455262	486512	517890	945720	170424	296780	141954	271927	202219	116460	267150	151773	148548	107069	73106.8	124950	130675	0	26771.9	263259	160310	176355	80411.5	158683	152413	247420	0	0	171975	0	353410	379000	364021	512880	0	558180
ATP-dependent RNA helicase eIF4A-2;Eukaryotic initiation factor 4A-II;Eukaryotic translation initiation factor 4A isoform 2-like protein;ATP-dependent RNA helicase eIF4A-1;Eukaryotic initiation factor 4A-I;cDNA FLJ78614, highly similar to Homo sapiens eukaryotic translation initiation factor 4A, isoform 1 (EIF4A1), mRNA;cDNA FLJ78244, highly similar to Homo sapiens eukaryotic translation initiati…	DDX2B;EIF4A2;EIF4F;DDX2A;EIF4A;EIF4A1;hCG_1784041	Isoform 2 of Eukaryotic initiation factor 4A-II;Isoform 1 of Eukaryotic initiation factor 4A-II;Eukaryotic initiation factor 4A-I;41 kDa protein;Eukaryotic translation initiation factor 4A, isoform 2, isoform CRA_b;25 kDa protein;cDNA FLJ58834, highly simi	Q14240-2;Q14240;Q14240-1;Q86WD0;P60842;A8K088;A8K7F6;B4DKP9;B4DNH2;B4E047;Q59F68;Q96B07;Q9NZE6;B4DJX6	6.37112e+06	1.55741e+07	0.409084	2.19452e+07	256505	275287	545488	341519	123500	159986	314927	380240	371692	497710	159035	228334	171289	277048	103895	70233.1	129525	133315	122604	123324	88656.5	115994	93744.7	0	65459.7	151404	168451	104008	95877.1	104150	53461.3	146277	0	215409	182772	295347	189457	539551	0	489361	0	553983
Aspartate aminotransferase, mitochondrial;Fatty acid-binding protein;Glutamate oxaloacetate transaminase 2;Plasma membrane-associated fatty acid-binding protein;Transaminase A;cDNA FLJ78439, highly similar to Homo sapiens glutamic-oxaloacetic transaminase 2;cDNA FLJ40994 fis, clone UTERU2015640, highly similar to Aspartate aminotransferase, mitochondrial (EC 2.6.1.1);cDNA FLJ55692, highly similar…	GOT2	Aspartate aminotransferase, mitochondrial;Aspartate aminotransferase	P00505;A8K482;B3KUZ8;B4DJA6	9.19322e+06	5.72378e+06	1.60614	1.4917e+07	372073	368166	120785	425933	259361	431300	223402	408305	100249	207642	238966	317286	117049	247018	241695	167872	334237	380398	355914	622992	198772	380339	341074	127818	57548.2	242995	388417	186688	336232	205147	167804	320824	112817	0	186101	0	26811.6	95951.5	89208.8	189233	0	7841.4
Putative uncharacterized protein DBN1;Developmentally-regulated brain protein;Drebrin;cDNA FLJ36806 fis, clone ASTRO1000165, highly similar to Drebrin;Drebrin 1, isoform CRA_d;cDNA FLJ53620, highly similar to Drebrin	DBN1;D0S117E;hCG_2039393	Putative uncharacterized protein DBN1;Isoform 1 of Drebrin;Isoform 2 of Drebrin	A8MV58;Q16643-1;Q16643;B3KSQ7;B7Z2Z0;Q16643-2	2.58131e+07	1.68376e+07	1.53307	4.26507e+07	317977	435941	513810	545367	2.48355e+06	868320	342051	601829	371778	413006	809961	378791	509359	404862	556061	325357	492165	779892	995247	778337	488624	864527	598936	1.49235e+06	2.16544e+06	1.07577e+06	765786	820955	603376	690708	1.41707e+06	663694	275828	231191	735181	45342.6	392155	462625	355364	527293	0	514963
Putative uncharacterized protein IVD;Isovaleryl Coenzyme A dehydrogenase;Isovaleryl-CoA dehydrogenase, mitochondrial;cDNA FLJ16602 fis, clone TESTI4007816, highly similar to Isovaleryl-CoA dehydrogenase, mitochondrial (EC 1.3.99.10);Isovaleryl Coenzyme A dehydrogenase, isoform CRA_b;Isovaleryl-CoA dehydrogenase	IVD;hCG_38955	isovaleryl Coenzyme A dehydrogenase isoform 1;Isovaleryl-CoA dehydrogenase, mitochondrial;isovaleryl Coenzyme A dehydrogenase isoform 2;Putative uncharacterized protein IVD	C9JUI0;Q53XZ9;P26440;B3KVI7;O43577;C9J3P3	5.35722e+06	4.32059e+06	1.23993	9.67781e+06	202550	159558	104978	155003	123750	246310	140260	235306	68115.2	136076	138598	176527	103411	84112.9	72386	200390	184073	158268	231188	282074	152665	218098	166165	92426.4	87228.6	158601	163242	182359	120489	142718	209805	217829	46334.5	28754.2	167571	0	33019.9	45806.5	69570.8	65354.4	605357	109728
Breast cancer-associated protein 1;Bridging integrator 2;cDNA, FLJ95061, highly similar to Homo sapiens bridging integrator 2 (BIN2), mRNA;cDNA FLJ56245, highly similar to Homo sapiens bridging integrator 2 (BIN2), mRNA	BIN2;BRAP1	Isoform 1 of Bridging integrator 2;Isoform 2 of Bridging integrator 2	Q9UBW5-1;Q9UBW5;B2RAR0;B7Z6F3;Q9UBW5-2	6.24411e+07	1.27326e+08	0.490403	1.89767e+08	1.97582e+06	2.14853e+06	3.58309e+06	1.93012e+06	4.22543e+06	1.76977e+06	2.76502e+06	2.86622e+06	3.79946e+06	4.18103e+06	1.42389e+06	2.19874e+06	1.33179e+06	2.6025e+06	1.07545e+06	2.45912e+06	2.09994e+06	561033	994022	792793	1.0906e+06	1.2618e+06	420463	1.63156e+06	3.02904e+06	1.69179e+06	1.02907e+06	1.08644e+06	607387	1.25788e+06	832095	1.49175e+06	537453	654312	1.03567e+06	2.12032e+06	2.78522e+06	2.49223e+06	1.98542e+06	2.51939e+06	3.08802e+06	3.24407e+06
EndoCAM;GPIIA';PECA1;Platelet endothelial cell adhesion molecule;cDNA FLJ76270, highly similar to Homo sapiens platelet/endothelial cell adhesion molecule (CD31 antigen) (PECAM1), mRNA;cDNA FLJ58394, highly similar to Platelet endothelial cell adhesion molecule	PECAM1	Isoform Long of Platelet endothelial cell adhesion molecule;Isoform Delta15 of Platelet endothelial cell adhesion molecule;Isoform Delta14 of Platelet endothelial cell adhesion molecule;Isoform Delta13 of Platelet endothelial cell adhesion molecule;Isoform	P16284-1;P16284;A8K3S7;B7Z8Y6;P16284-6;P16284-4;P16284-3;P16284-5;P16284-2	6.07377e+08	6.63094e+08	0.915975	1.27047e+09	1.17636e+07	1.22977e+07	8.68419e+06	1.42082e+07	9.87866e+06	1.94512e+07	1.02586e+07	1.83474e+07	1.03299e+07	8.03512e+06	1.49611e+07	2.6553e+07	9.26888e+06	2.1083e+07	2.89933e+07	8.91564e+06	1.80231e+07	1.85004e+07	1.14235e+07	2.49962e+07	1.65327e+07	2.73461e+07	1.33231e+07	6.26942e+07	1.03207e+07	1.92595e+07	1.29921e+07	2.08954e+07	1.65144e+07	1.49103e+07	2.03612e+07	1.4673e+07	2.34565e+07	1.18452e+07	1.62805e+07	1.32419e+07	3.44368e+07	1.14763e+07	8.7978e+06	8.13145e+06	0	7.17888e+06
1-acylglycerol-3-phosphate O-acyltransferase 1;1-acyl-sn-glycerol-3-phosphate acyltransferase alpha;Lysophosphatidic acid acyltransferase alpha;Protein G15;cDNA FLJ54610, highly similar to 1-acyl-sn-glycerol-3-phosphate acyltransferase alpha (EC 2.3.1.51);Putative uncharacterized protein;cDNA, FLJ78849, highly similar to 1-acyl-sn-glycerol-3-phosphate acyltransferase alpha (EC 2.3.1.51)	AGPAT1;G15	1-acyl-sn-glycerol-3-phosphate acyltransferase alpha	Q99943;A2BFI5;B4DRH1;Q71VH6;Q9HBM8	2.44403e+06	1.76841e+06	1.38205	4.21245e+06	61477.3	43910	62605	102924	41360.6	40869.8	26730.7	88477.6	40468.8	73780.4	49513.9	67374.6	49090.8	32216.4	86551	80305.1	83157.2	96213.1	100842	115149	92806.4	97572.4	91598.6	66511	36617.3	61118.2	60013.2	89719.9	99238.4	89203.4	107335	88218	0	26436.4	94629	0	43631.5	29385	49753.1	52427.6	0	62840.1
Carbonate dehydratase II;Carbonic anhydrase 2;Carbonic anhydrase C;Carbonic anhydrase II	CA2;carbonic anhydrase II/ CA II	Carbonic anhydrase 2	P00918;Q6LD99	1.6674e+07	4.04055e+07	0.412667	5.70795e+07	447077	821679	858802	767025	270145	498659	408567	892586	1.04759e+06	552029	334452	395737	301877	1.24234e+06	280313	337969	484418	222581	203575	211252	1.11059e+06	203836	144522	117010	619865	450331	141552	180932	268159	337020	242408	241574	273547	1.37592e+06	388082	2.55922e+06	1.67123e+06	1.20456e+06	385291	1.02707e+06	2.35259e+06	789010
Cellular thyroid hormone-binding protein;p55;Prolyl 4-hydroxylase subunit beta;Protein disulfide-isomerase;cDNA FLJ56766, highly similar to Protein disulfide-isomerase (EC5.3.4.1);cDNA FLJ59361, highly similar to Protein disulfide-isomerase (EC 5.3.4.1);cDNA FLJ38619 fis, clone HEART2007696, highly similar to Protein disulfide-isomerase (EC 5.3.4.1);cDNA FLJ45462 fis, clone BRSTN2011961, highly s…	ERBA2L;P4HB;PDI;PDIA1;PO4DB;hCG_95895	Protein disulfide-isomerase;cDNA FLJ59430, highly similar to Protein disulfide-isomerase	P07237;B2RDQ2;B4DJS0;B4DNL5;B3KTQ9;B4DLN6;B4DUA5;Q96C96	1.36839e+08	2.57402e+08	0.531616	3.9424e+08	4.65682e+06	4.65863e+06	6.4397e+06	4.03988e+06	3.89861e+06	4.51237e+06	5.71792e+06	6.98969e+06	5.53887e+06	5.89741e+06	3.03415e+06	5.17789e+06	3.6015e+06	3.71444e+06	2.43579e+06	4.88277e+06	3.77885e+06	3.28101e+06	3.36739e+06	3.67781e+06	3.25627e+06	3.10349e+06	2.20507e+06	5.99588e+06	3.28217e+06	4.4271e+06	2.33976e+06	2.71034e+06	2.28797e+06	3.96313e+06	3.02654e+06	3.27277e+06	1.84562e+06	2.92195e+06	2.89926e+06	6.99397e+06	4.14924e+06	5.13306e+06	4.91391e+06	6.58494e+06	4.31433e+06	5.3062e+06
Coagulation factor XIII A chain;Protein-glutamine gamma-glutamyltransferase A chain;Transglutaminase A chain;cDNA, FLJ93141, highly similar to Homo sapiens coagulation factor XIII, A1 polypeptide (F13A1), mRNA	F13A;F13A1	Coagulation factor XIII A chain	P00488;B2R6V9	1.39804e+09	2.50466e+09	0.558176	3.90271e+09	5.70864e+07	4.81934e+07	7.39772e+07	4.60543e+07	3.04413e+07	4.47295e+07	6.92778e+07	5.57879e+07	6.5599e+07	8.51339e+07	3.07325e+07	3.77949e+07	3.14178e+07	3.39301e+07	2.51606e+07	2.93569e+07	4.23172e+07	3.34776e+07	3.91697e+07	2.96682e+07	3.33854e+07	3.45902e+07	2.60001e+07	1.19097e+07	2.33776e+07	3.85158e+07	3.14385e+07	3.50238e+07	3.21298e+07	3.04985e+07	2.719e+07	4.43643e+07	3.44346e+07	4.71932e+07	3.86869e+07	6.70352e+07	6.68976e+07	6.42565e+07	3.49002e+07	5.72719e+07	6.25512e+07	6.63668e+07
Protein P117;Protein QIL1	C19orf70;QIL1	Protein QIL1	Q5XKP0	2.23576e+06	1.33208e+06	1.67839	3.56784e+06	57463.7	48794.8	79553	63073.9	59818	61773.2	48441.6	115414	42016.8	76281.3	50917	73488.1	53265.7	7881.42	101967	0	57116.8	101447	115942	116252	63042	72361.4	84121.5	14400.9	22073.9	89449.9	54569.9	65961.8	87052	59523.4	98902	101960	0	0	91428.8	0	30800.2	17935.8	5932.59	48627.6	0	19943.7
cDNA FLJ54776, highly similar to Cell division control protein 42 homolog;cDNA FLJ55107, highly similar to Cell division control protein 42 homolog;cDNA, FLJ79348, highly similar to Cell division control protein 42 homolog;Cell division control protein 42 homolog;G25K GTP-binding protein;Putative uncharacterized protein;Cell division cycle 42 (GTP binding protein, 25kDa)	CDC42;RP1-224A6.5-004	cDNA FLJ54776, highly similar to Cell division control protein 42 homolog;cDNA FLJ55107, highly similar to Cell division control protein 42 homolog;Isoform 2 of Cell division control protein 42 homolog;Isoform 1 of Cell division control protein 42 homolog;	B4E1U9;B4DMH5;B7ZAY4;P60953-2;P60953;P60953-1;Q9UJM1;Q5JYX0;Q9UJM0	5.2514e+07	9.35578e+07	0.561299	1.46072e+08	1.83605e+06	1.52761e+06	2.73112e+06	1.92226e+06	1.0591e+06	1.05589e+06	1.70622e+06	1.87511e+06	1.76926e+06	2.59245e+06	1.08801e+06	1.33626e+06	1.16121e+06	1.29085e+06	1.24363e+06	1.32688e+06	1.46851e+06	1.16337e+06	1.04119e+06	955341	1.87786e+06	1.00176e+06	939874	802598	1.08412e+06	1.41435e+06	1.09463e+06	1.07068e+06	1.2155e+06	1.20404e+06	1.02744e+06	1.43647e+06	2.49863e+06	4.39994e+06	1.29573e+06	7.1152e+06	2.33331e+06	1.74436e+06	2.10046e+06	1.98823e+06	3.15172e+06	1.72535e+06
58 kDa glucose-regulated protein;58 kDa microsomal protein;Disulfide isomerase ER-60;Endoplasmic reticulum resident protein 57;Endoplasmic reticulum resident protein 60;Protein disulfide-isomerase A3;cDNA PSEC0148 fis, clone PLACE1007202, highly similar to Protein disulfide-isomerase A3 (EC 5.3.4.1);cDNA PSEC0175 fis, clone OVARC1000169, highly similar to Protein disulfide-isomerase A3 (EC 5.3.4.…	ERP57;ERP60;GRP58;PDIA3	Protein disulfide-isomerase A3;cDNA FLJ53558, highly similar to Protein disulfide-isomerase A3	P30101;B3KQT2;B3KQT9;B4DDM1;B4DJ98	4.23559e+08	7.66164e+08	0.552831	1.18972e+09	1.60186e+07	1.54143e+07	1.83973e+07	1.26997e+07	8.89477e+06	1.33289e+07	1.81876e+07	2.03055e+07	1.92869e+07	2.05878e+07	1.15583e+07	1.57641e+07	1.08919e+07	1.40686e+07	8.37645e+06	1.06187e+07	1.5531e+07	1.08627e+07	1.01408e+07	1.21138e+07	9.9587e+06	7.91281e+06	6.31719e+06	6.04349e+06	9.68085e+06	1.44218e+07	8.98966e+06	9.68268e+06	7.35293e+06	1.18754e+07	9.28651e+06	1.21198e+07	7.27822e+06	8.61938e+06	1.09718e+07	1.42334e+07	1.15707e+07	1.81889e+07	1.65385e+07	2.20235e+07	4.67624e+06	1.60717e+07
Calcium-activated neutral proteinase small subunit;Calcium-dependent protease small subunit;Calcium-dependent protease small subunit 1;Calpain regulatory subunit;Calpain small subunit 1	CAPN4;CAPNS;CAPNS1	Calpain small subunit 1	P04632	5.8138e+07	9.86357e+07	0.589421	1.56774e+08	1.69986e+06	1.43229e+06	2.69276e+06	1.59016e+06	1.15196e+06	1.41589e+06	2.27178e+06	2.55351e+06	2.36108e+06	3.32061e+06	1.27045e+06	2.07649e+06	1.55488e+06	1.9439e+06	1.25529e+06	1.64186e+06	1.80127e+06	1.51757e+06	1.37659e+06	1.48353e+06	1.55016e+06	1.02878e+06	1.13734e+06	292704	862434	1.63873e+06	1.23872e+06	1.22501e+06	1.03883e+06	1.38503e+06	1.16733e+06	1.76934e+06	1.01736e+06	4.8579e+06	1.51656e+06	1.62741e+06	1.93891e+06	2.17286e+06	2.09501e+06	2.51398e+06	3.57459e+06	1.97668e+06
Humb5R2;NAD(P)H:quinone oxidoreductase type 3 polypeptide A2;NADH-cytochrome b5 reductase 1	CYB5R1;NQO3A2;UNQ3049/PRO9865	NADH-cytochrome b5 reductase 1;Putative uncharacterized protein CYB5R1	Q9UHQ9;C9JD72	1.00785e+07	1.2618e+07	0.798738	2.26965e+07	408514	234589	211584	288057	238875	338723	297386	262702	113579	233638	245271	215637	104503	111726	370937	62147.7	355453	267542	314954	755871	454207	316049	351076	198759	45120.5	343771	249065	376651	557728	731911	291071	370980	0	76145.6	284257	0	0	143538	32994.5	99536.8	6.87322e+06	0
Adenylate cyclase-inhibiting G alpha protein;Guanine nucleotide-binding protein G(i) subunit alpha-2;GTP-binding regulatory protein Gi alpha-2 chain;GNAI2 protein;Guanine nucleotide binding protein (G protein), alpha inhibiting activity polypeptide 2;Galphai2 protein;cDNA FLJ38980 fis, clone NT2RI2004884, highly similar to Guanine nucleotide-binding protein G(i), alpha-2 subunit;cDNA FLJ39276 fis…	GNAI2;GNAI2B;WUGSC:H_LUCA16.1;hCG_1997820;WUGSC:H_LUCA15.1;GNAI1	Isoform 1 of Guanine nucleotide-binding protein G(i), alpha-2 subunit;Galphai2 protein;cDNA FLJ39276 fis, clone OCBBF2010843, highly similar to Guanine nucleotide-binding protein G(i), alpha-2 subunit;Isoform 2 of Guanine nucleotide-binding protein G(i), a	P04899-1;P04899;Q93020;Q96C71;Q6B6N3;B3KTZ0;P04899-2;B3KX51;B4DYA0;B3KP24;B4E2X5;Q6LCB5;P63096;B4E2V1;O43383	3.84389e+08	4.12423e+08	0.932027	7.96812e+08	9.39228e+06	9.67386e+06	8.00207e+06	1.19092e+07	6.76259e+06	1.48147e+07	8.37178e+06	9.90134e+06	5.81959e+06	7.21397e+06	9.45403e+06	1.21552e+07	8.06602e+06	7.47909e+06	1.10612e+07	7.326e+06	1.04068e+07	1.15083e+07	1.07029e+07	1.43326e+07	1.64986e+07	9.18949e+06	1.24207e+07	8.25068e+06	7.55495e+06	1.4149e+07	1.02669e+07	1.20445e+07	1.32494e+07	1.18323e+07	9.16254e+06	1.00907e+07	1.87483e+07	2.51066e+07	1.14708e+07	7.5688e+07	1.50466e+07	6.66089e+06	8.90345e+06	6.90474e+06	1.6198e+07	4.08228e+06
Oncogene c-mel;Ras-related protein Rab-8A;cDNA FLJ53028, highly similar to Ras-related protein Rab-8A;Mel transforming oncogene variant;cDNA FLJ38125 fis, clone D6OST2000127, moderately similar to RAS-RELATED PROTEIN RAB-8B	MEL;RAB8;RAB8A	Ras-related protein Rab-8A;cDNA FLJ53028, highly similar to Ras-related protein Rab-8A;10 kDa protein;Mel transforming oncogene variant (Fragment);cDNA FLJ38125 fis, clone D6OST2000127, moderately similar to RAS-RELATED PROTEIN RAB-8B	P61006;B4DEK7;Q59EP4;B3KTE3	2.07826e+07	3.86959e+07	0.537075	5.94786e+07	848500	733975	526780	705736	419954	684107	837556	815762	695592	938154	861765	862319	623396	668898	583129	517973	647971	406425	409103	530107	994809	498033	539824	208427	400857	486119	412762	324564	656152	374254	234852	496864	862873	534789	440249	1.94044e+06	859651	858168	322671	849201	0	1.01441e+06
Putative uncharacterized protein;SH3 domain-binding glutamic acid-rich-like protein 3;SH3 domain-binding protein 1;SH3 domain binding glutamic acid-rich protein like 3	P1725;SH3BGRL3;RP11-569G9.2-002	Putative uncharacterized protein;SH3 domain-binding glutamic acid-rich-like protein 3;SH3 domain binding glutamic acid-rich protein like 3	Q86Z22;Q9H299;Q5T123	5.11242e+07	9.57277e+07	0.534059	1.46852e+08	2.98214e+06	2.05919e+06	6.52536e+06	2.0889e+06	1.63456e+06	1.18186e+06	2.06493e+06	2.15326e+06	2.83345e+06	5.44303e+06	924755	1.08547e+06	1.06788e+06	1.66321e+06	849655	670997	1.35007e+06	951306	588978	747056	1.00799e+06	694802	493999	288046	801349	1.3189e+06	608465	855154	597021	1.07065e+06	583248	984115	1.30499e+06	847089	802334	3.5427e+06	3.4849e+06	1.55528e+06	1.59543e+06	1.75062e+06	0	2.25508e+06
Histidine-proline-rich glycoprotein;Histidine-rich glycoprotein;cDNA, FLJ93914, highly similar to Homo sapiens histidine-rich glycoprotein (HRG), mRNA;Putative uncharacterized protein DKFZp779H1622	HRG;DKFZp779H1622	Histidine-rich glycoprotein	P04196;B2R8I2;Q68DR3	2.56953e+08	1.37917e+08	1.8631	3.9487e+08	2.94205e+06	4.10826e+06	1.81451e+06	5.35318e+06	3.58747e+06	7.47488e+06	1.76272e+06	3.35503e+06	1.8302e+06	1.8157e+06	5.08748e+06	5.23838e+06	3.65974e+06	4.73651e+06	9.05338e+06	3.03301e+06	2.45006e+06	6.14217e+06	7.5644e+06	8.32536e+06	9.98384e+06	6.955e+06	4.19864e+06	6.83599e+06	3.09129e+06	6.13585e+06	4.97501e+06	4.75642e+06	5.47748e+06	5.15971e+06	8.33938e+06	4.28069e+06	5.84615e+07	3.38565e+07	5.11117e+06	4.72419e+06	7.28582e+06	1.2227e+06	2.40753e+06	2.91597e+06	4.75752e+06	1.73079e+06
GTP-binding protein smg p21B;Ras-related protein Rap-1b;C21KG;G-22K;GTP-binding protein smg p21A;Ras-related protein Krev-1;Ras-related protein Rap-1A;cDNA FLJ75985, highly similar to Homo sapiens RAP1A, member of RAS oncogene family (RAP1A), transcript variant 2, mRNA;RAP1A, member of RAS oncogene family;Ras-related protein Rap-1b-like protein;cDNA FLJ51696, highly similar to Ras-related protein…	OK/SW-cl.11;RAP1B;KREV1;RAP1A;hCG_1818872;RP4-773A18.1-001	Ras-related protein Rap-1b;Ras-related protein Rap-1A;Ras-related protein Rap-1b-like protein;RAP1A, member of RAS oncogene family;18 kDa protein;PNAS-140 (Fragment);cDNA FLJ50711, moderately similar to Ras-related protein Rap-1b;16 kDa protein;cDNA FLJ507	P61224;P62834;A8KAH9;A6NIZ1;B4DQI8;Q5U0C3;Q9BXV4;B4DW74;B7ZAY2;B7ZB78;B4DW94	9.72348e+08	1.77952e+09	0.546411	2.75187e+09	4.27341e+07	3.31991e+07	4.54652e+07	3.78539e+07	1.59573e+07	2.26147e+07	4.14619e+07	4.40596e+07	4.40717e+07	4.65692e+07	2.25825e+07	2.94062e+07	2.26713e+07	3.35754e+07	2.08607e+07	2.45097e+07	3.09228e+07	1.88493e+07	1.91239e+07	2.16476e+07	2.79464e+07	2.12625e+07	1.66097e+07	9.42014e+06	1.28895e+07	2.64965e+07	2.04267e+07	1.80493e+07	2.1858e+07	2.08537e+07	1.58288e+07	2.56554e+07	4.19789e+07	4.96302e+07	2.53064e+07	5.17577e+07	4.96937e+07	3.53841e+07	3.40013e+07	4.3857e+07	6.18867e+07	3.55914e+07
Guanosine diphosphate dissociation inhibitor 1;Oligophrenin-2;Protein XAP-4;Rab GDP dissociation inhibitor alpha;cDNA FLJ58843, highly similar to Rab GDP dissociation inhibitor alpha;cDNA FLJ53519, highly similar to Rab GDP dissociation inhibitor alpha	GDI1;GDIL;OPHN2;RABGDIA;XAP4	Rab GDP dissociation inhibitor alpha	P31150;B4DH24;B4E070	4.17735e+06	9.77069e+06	0.427538	1.3948e+07	177377	207218	333552	172127	70393.9	49182.6	238720	179023	376040	566445	77240.9	132274	94005.3	163433	57784.4	23566.4	197365	62523.7	72225.7	69920.3	29619.7	67354.9	42455.8	0	47986.7	122704	72537	75749.8	48114.9	52052.9	54195.6	168483	0	0	75674.8	0	204474	217632	149013	331072	0	288194
Cyclophilin F;Peptidyl-prolyl cis-trans isomerase F, mitochondrial;Rotamase F;Peptidyl-prolyl cis-trans isomerase	CYP3;PPIF;hCG_22611;RP11-342M3.4-004	Peptidyl-prolyl cis-trans isomerase, mitochondrial;Peptidylprolyl isomerase F (Cyclophilin F), isoform CRA_a;Peptidylprolyl isomerase F	P30405;B2R6X6;Q2YDB7;Q5JSI1	8.45895e+07	7.66774e+07	1.10319	1.61267e+08	3.27323e+06	3.30103e+06	2.27513e+06	2.28169e+06	1.60022e+06	4.13838e+06	2.69346e+06	3.11374e+06	1.64717e+06	1.78081e+06	2.98497e+06	4.01287e+06	2.14383e+06	2.29542e+06	2.37345e+06	1.86415e+06	3.13902e+06	2.2889e+06	2.36594e+06	2.59951e+06	3.30542e+06	2.70637e+06	2.21281e+06	1.49754e+06	1.214e+06	3.38727e+06	1.77792e+06	2.60212e+06	2.23746e+06	2.19303e+06	2.09772e+06	2.72077e+06	631719	1.5946e+06	2.23789e+06	800650	1.18973e+06	1.61809e+06	1.21116e+06	1.86252e+06	0	1.55746e+06
UPF0466 protein C22orf32, mitochondrial	C22orf32	UPF0466 protein C22orf32, mitochondrial	Q9H4I9	2.87393e+06	1.72114e+06	1.66978	4.59508e+06	48936.4	83754.7	100474	108402	47933.8	119189	41300.9	139957	57339.2	31002.3	93787.8	125378	75931.3	21682.8	154257	88570.7	75350.4	80995.3	162041	43687	239433	74479.9	88080	27195.8	29570.7	126802	93277.5	87505.7	115779	78473.2	81260.5	88281.9	0	0	43822.7	0	82390.2	43622.3	0	40045.4	0	20135.7
pp60c-src;Proto-oncogene c-Src;Proto-oncogene tyrosine-protein kinase Src;Tyrosine kinase pp60c-src;cDNA FLJ14219 fis, clone NT2RP3003800, highly similar to Rattus norvegicus tyrosine protein kinase pp60-c-src mRNA	SRC;SRC1	Isoform 2 of Proto-oncogene tyrosine-protein kinase Src;Isoform 1 of Proto-oncogene tyrosine-protein kinase Src	P12931-2;P12931;P12931-1;Q71UK5;Q9H7V3	8.86923e+07	1.60075e+08	0.554066	2.48768e+08	3.36082e+06	3.36964e+06	5.58889e+06	3.58234e+06	2.44562e+06	2.44752e+06	3.56708e+06	4.0589e+06	3.97409e+06	5.05356e+06	1.75857e+06	2.5203e+06	1.79579e+06	2.33288e+06	1.3118e+06	1.67631e+06	2.58619e+06	1.934e+06	1.91514e+06	2.02069e+06	1.59295e+06	1.66628e+06	1.47434e+06	1.65921e+06	2.11945e+06	3.08874e+06	1.88839e+06	2.15729e+06	1.83028e+06	2.06315e+06	1.73863e+06	2.72422e+06	2.54689e+06	2.53579e+06	2.30654e+06	3.20957e+06	6.85799e+06	4.13878e+06	2.30491e+06	4.35922e+06	594593	3.26985e+06
Microsomal signal peptidase 25 kDa subunit;Signal peptidase complex subunit 2;cDNA FLJ56339, highly similar to Signal peptidase complex subunit 2 (EC 3.4.-.-)	KIAA0102;SPC25;SPCS2	Signal peptidase complex subunit 2;Similar to Signal peptidase complex subunit 2	Q15005;B4DDB9	1.20304e+07	7.4914e+06	1.60589	1.95218e+07	504864	341873	252075	346698	143952	260374	346290	507517	114792	0	232873	590243	179522	289802	286226	359698	357285	446214	520160	455809	324454	580956	514345	200284	0	416239	277632	385151	406576	751309	523728	302122	0	164529	646772	0	18391.3	136072	173696	316244	0	0
Disheveled-associated activator of morphogenesis 1;cDNA FLJ78680, highly similar to Homo sapiens dishevelled associated activator of morphogenesis 1, mRNA;cDNA FLJ11828 fis, clone HEMBA1006507, highly similar to Disheveled-associated activator of morphogenesis 1	DAAM1;KIAA0666	Isoform 1 of Disheveled-associated activator of morphogenesis 1;Isoform 2 of Disheveled-associated activator of morphogenesis 1;Isoform 3 of Disheveled-associated activator of morphogenesis 1	Q9Y4D1-1;Q9Y4D1;Q9Y4D1-2;A8K6X5;B3KMP4;Q9Y4D1-3	1.21939e+06	622678	1.9583	1.84207e+06	31993.6	27568.3	43368.9	54237.7	45606	38558.3	22880.7	59059.9	26622.7	39279.2	15560.3	23681.9	21619.7	8620.13	37357.2	63298.7	22363	24596.1	58547.8	91383.5	0	61857.3	41052.9	0	44467.2	61356.3	14618.4	38551.6	15909.3	20520	37806.7	45415	33088.4	0	48543.8	0	25029.9	9101.07	0	14583.3	0	6716.76
33 kDa VAMP-associated protein;Vesicle-associated membrane protein-associated protein A;cDNA FLJ78586, highly similar to Homo sapiens VAMP (vesicle-associated membrane protein)-associated protein A, 33kDa (VAPA), mRNA;cDNA, FLJ96653, Homo sapiens VAMP (vesicle-associated membrane protein)-associated protein A, 33kDa (VAPA), mRNA	VAP33;VAPA	vesicle-associated membrane protein-associated protein A isoform 1;Vesicle-associated membrane protein-associated protein A;19 kDa protein	A6NDZ0;Q9P0L0;A8KA83	1.13545e+07	8.35849e+06	1.35844	1.9713e+07	242227	331613	230435	220359	620947	697248	247722	373665	299988	243292	424835	416715	153334	265750	384249	324538	440875	200837	454006	522199	599980	235494	348824	603836	469293	298394	160406	392399	304455	202266	132990	158653	37901.6	29279.8	285478	0	162638	158208	146170	204740	0	218926
Anchorin CII;Annexin A5;Annexin V;Annexin-5;Calphobindin I;Endonexin II;Lipocortin V;Placental anticoagulant protein 4;Placental anticoagulant protein I;Thromboplastin inhibitor;Vascular anticoagulant-alpha;cDNA FLJ52002, highly similar to Annexin A5	ANX5;ANXA5;ENX2;PP4	Annexin A5;Putative uncharacterized protein ANXA5 (Fragment)	P08758;B4DNG6;Q6FHB3;A8MTE3	3.24305e+06	9.67883e+06	0.335067	1.29219e+07	417718	173474	226283	86012.2	34127.5	125307	95816.4	109488	171974	248532	45293.4	186390	85651.4	360444	96915.4	0	43406.4	18850.1	44983.3	11062	62243.3	0	25368.4	0	16789	32853	41713.8	0	37035.3	4614.11	29407.6	81599	72279.1	229109	28313.9	987723	211236	197661	223394	69397.4	0	242591
Kappa light chain variable region	IGKV A18	Kappa light chain variable region (Fragment)	A2NJV5	2.15134e+07	1.41199e+08	0.152363	1.62712e+08	144114	12882.5	0	0	0	0	718599	0	677219	23393.7	0	25262.9	0	119482	137698	507856	13647.2	33208.9	68531.7	26528	246208	326205	349317	262416	0	64542.7	40401.8	23875.8	0	164189	211855	0	1.33625e+07	3.91858e+06	34953.4	0	294504	111233	633669	279544	2.44038e+07	273138
Monoamine transporter;Solute carrier family 18 member 2;Synaptic vesicular amine transporter;Vesicular amine transporter 2;SLC18A2 protein;Vesicle monoamine transporter type 2	SLC18A2;SVMT;VMAT2	Synaptic vesicular amine transporter	Q05940;Q4G147;Q99870	708312	111457	6.35503	819769	0	15202.4	24018.8	0	30380.9	59329.6	9273.87	12919.2	12692.5	46246.6	23360.7	17675.6	12719.6	0	16338.7	0	56046.9	29169.2	48799.8	24484	0	0	49500	0	0	27918.5	44600	32392.5	19440.5	0	32322.7	19455.1	0	0	44024.9	0	0	0	0	0	0	0
Hydroxyacyl-coenzyme A dehydrogenase, mitochondrial;Medium and short-chain L-3-hydroxyacyl-coenzyme A dehydrogenase;Short-chain 3-hydroxyacyl-CoA dehydrogenase;cDNA, FLJ95242, highly similar to Homo sapiens L-3-hydroxyacyl-Coenzyme A dehydrogenase, short chain (HADHSC), mRNA;Putative uncharacterized protein HADHSC;cDNA FLJ38699 fis, clone KIDNE2002168, highly similar to Short chain 3-hydroxyacyl-…	HAD;HADH;HADHSC;SCHAD	Isoform 2 of Hydroxyacyl-coenzyme A dehydrogenase, mitochondrial;Isoform 1 of Hydroxyacyl-coenzyme A dehydrogenase, mitochondrial;cDNA FLJ38699 fis, clone KIDNE2002168, highly similar to Short chain 3-hydroxyacyl-CoA dehydrogenase, mitochondrial	Q16836-2;Q16836;Q16836-1;B2RB06;Q4W5B4;B3KTT6	4.96133e+07	4.34587e+07	1.14162	9.3072e+07	1.80214e+06	1.57753e+06	1.45905e+06	1.63979e+06	1.16566e+06	1.54014e+06	1.25825e+06	1.9819e+06	793815	1.29692e+06	1.00083e+06	1.83749e+06	991339	826662	1.44948e+06	1.56227e+06	1.96893e+06	1.60651e+06	1.67424e+06	2.32317e+06	1.97761e+06	1.69353e+06	1.6662e+06	702499	611427	1.6146e+06	1.49032e+06	1.99683e+06	1.07481e+06	1.44088e+06	1.40831e+06	1.58596e+06	439183	785984	1.36902e+06	1.00462e+06	929445	755768	829274	1.05837e+06	791116	1.04163e+06
Dolichyl pyrophosphate phosphatase 1;Dolichyldiphosphatase 1;cDNA FLJ60437, highly similar to Dolichyldiphosphatase 1 (EC 3.6.1.43);Dolichyl pyrophosphate phosphatase 1, isoform CRA_d;DOLPP1 protein;LSFR2 protein	DOLPP1;hCG_30602;RP11-167N5.4-003;LSFR2	Dolichyldiphosphatase 1;dolichyl pyrophosphate phosphatase 1 isoform b	Q86YN1;B0QZG4;Q8IUV4;Q9Y3G1;Q9Y3G2	928387	492998	1.88315	1.42138e+06	13818.2	18386.2	14975.7	43140.2	23104.4	20316.6	15442.1	35544.7	14800.3	26015.3	25197	39248.3	12377.6	14982.9	39342.5	19235	31404.6	38066.3	51166	47931.8	16032.8	39377.3	38464.7	0	7032.71	47904.2	31570	37953.7	0	39027.2	51116.9	34448.5	0	0	40963.2	0	0	0	10031.9	5663.99	0	11318
Calregulin;Calreticulin;CRP55;Endoplasmic reticulum resident protein 60;grp60;HACBP	CALR;CRTC	CALRETICULIN=CALCIUM binding protein (Fragment)	Q9UDG2	7.03117e+06	1.85248e+07	0.379554	2.5556e+07	0	10235.6	0	141998	0	206094	564145	338188	490584	224993	352915	551566	383660	179614	252602	99338.9	249920	142256	0	346020	305246	200610	0	252977	0	266042	138935	130645	182107	295474	259837	155890	130134	179148	0	0	314659	571897	628912	415466	0	305169
Ras suppressor protein 1;RSU1 protein;Putative uncharacterized protein RSU1;Ras suppressor protein 1 variant 5;cDNA FLJ77304, highly similar to Homo sapiens Ras suppressor protein 1 (RSU1), transcript variant 2, mRNA;Ras suppressor protein 1, isoform CRA_b	RSP1;RSU1;hCG_2017814;RP11-197M22.1-003	Ras suppressor protein 1;RSU1 protein (Fragment);Ras suppressor protein 1 variant 5;ras suppressor protein 1 isoform 2	Q15404;Q32Q10;A6NDA7;A8KA46	3.68001e+08	7.07452e+08	0.520178	1.07545e+09	7.085e+06	9.9787e+06	2.31307e+07	1.49937e+07	1.24926e+07	9.01508e+06	1.44485e+07	1.53326e+07	1.78095e+07	2.82601e+07	7.46668e+06	1.15161e+07	8.37637e+06	1.04006e+07	8.66858e+06	2.28537e+07	8.91673e+06	7.08421e+06	7.83823e+06	7.56878e+06	8.74221e+06	8.53217e+06	5.74108e+06	4.99715e+06	6.75571e+06	9.6664e+06	7.37303e+06	4.69323e+06	7.44765e+06	9.28215e+06	7.46261e+06	1.28513e+07	7.59138e+06	6.83134e+06	6.79677e+06	3.74273e+06	1.56032e+07	1.4923e+07	1.06443e+07	1.63861e+07	5.95143e+07	1.69921e+07
Heat shock 70 kDa protein 1/2;Heat shock 70 kDa protein 1A/1B;cDNA FLJ75127, highly similar to Homo sapiens heat shock 70kDa protein 1A, mRNA;Heat shock 70kDa protein 1A;Heat shock 70kDa protein 1B;cDNA FLJ54328, highly similar to Heat shock 70 kDa protein 1;cDNA FLJ54283, highly similar to Heat shock 70 kDa protein 1;Heat shock protein 72;cDNA FLJ54370, highly similar to Heat shock 70 kDa protei…	HSPA1;HSPA1A;HSPA1B;DADB-333F21.2-001;DADB-333F21.4-001;DAAP-21F2.7-001;DAAP-21F2.8-001;hCG_1820593;hCG_43726;HSP70-1;DADB-333F21.4-002;DAQB-147D11.2-002;DAAP-21F2.8-002;XXbac-BCX40G17.4-002;XXbac-BPG254B15.2-002	Heat shock 70 kDa protein 1;cDNA FLJ54392, highly similar to Heat shock 70 kDa protein 1;cDNA FLJ54408, highly similar to Heat shock 70 kDa protein 1;cDNA FLJ53752, highly similar to Heat shock 70 kDa protein 1	P08107;A8K5I0;B4DI39;B4E1S9;Q9UQC1;B4DNT8;B4DWK5;Q59EJ3;B3KTT5;B4DFN9;B4DVU9;B4E388;B4E3B6;Q5SP16;B4DNX1;B4E1T6	4.79278e+07	2.41458e+08	0.198494	2.89386e+08	1.22823e+06	1.91055e+06	2.68104e+06	2.90775e+06	1.63687e+06	1.33704e+06	2.09283e+06	2.18848e+06	2.21717e+06	3.06571e+06	1.05663e+06	1.15109e+06	1.08922e+06	1.40918e+06	826876	866661	1.7599e+06	863457	972887	1.00884e+06	1.15779e+06	918493	625554	541392	1.71017e+06	853209	817365	959975	945021	1.09524e+06	825170	1.41585e+06	1.01199e+06	1.72011e+06	1.0601e+06	4.23093e+06	1.7747e+06	2.50874e+06	3.99618e+06	2.5888e+06	1.44466e+08	1.50575e+06
Superoxide dismutase [Mn], mitochondrial;Superoxide dismutase	SOD2	Superoxide dismutase [Mn], mitochondrial;superoxide dismutase 2, mitochondrial isoform A precursor;superoxide dismutase 2, mitochondrial isoform B precursor	P04179;B3KUK2;Q7Z7M4;Q7Z7M7;Q4ZJI1;Q7Z7M5;Q7Z7M6;B4DL20	3.8517e+08	3.43795e+08	1.12035	7.28965e+08	1.53045e+07	1.51794e+07	7.14442e+06	9.86649e+06	7.7276e+06	1.54301e+07	1.35454e+07	1.52622e+07	8.43115e+06	7.31392e+06	8.5948e+06	1.40619e+07	9.11101e+06	7.35774e+06	1.39414e+07	8.47778e+06	1.37544e+07	1.50013e+07	1.29021e+07	1.63389e+07	1.61289e+07	9.36406e+06	1.12786e+07	4.30212e+06	4.58585e+06	1.52285e+07	1.07378e+07	1.35994e+07	1.03883e+07	1.00865e+07	8.6482e+06	9.05478e+06	8.46114e+06	8.59223e+06	9.96701e+06	1.22811e+07	6.89352e+06	5.20445e+06	7.46076e+06	6.57907e+06	0	7.02582e+06
Esterase D;S-formylglutathione hydrolase	ESD	S-formylglutathione hydrolase;28 kDa protein;Putative uncharacterized protein ESD	P10768;C9J3H9	6.67229e+06	1.49376e+07	0.446676	2.16099e+07	220082	272155	699412	257088	160645	104043	231573	396156	463633	561905	136552	199163	129118	173588	186931	139057	261972	60558	127957	146444	249548	137300	51564.1	26890.1	70553.2	168450	114275	57776.8	53842.1	125638	73185.2	216444	0	283938	114854	0	317712	254444	384599	435232	0	467368
Parvin, beta;Parvin, beta, isoform CRA_a;CLINT;Affixin;Beta-parvin;Putative uncharacterized protein PARVB	AL031595.1-001;hCG_17295;PARVB;CGI-56;AL031595.1-003;AL031595.1-004	parvin, beta isoform a;Beta-parvin;Parvin, beta;Putative uncharacterized protein PARVB;Putative uncharacterized protein PARVB;Parvin, beta	B0QYN1;Q96PN1;Q9HBI1;B0QYM8;B5MDI0;A6NG58;B0QYP8	4.7101e+08	8.20011e+08	0.574395	1.29102e+09	1.45295e+07	1.77692e+07	2.60499e+07	1.52598e+07	1.50509e+07	1.42891e+07	2.15835e+07	2.15969e+07	2.39734e+07	2.84098e+07	1.16877e+07	1.25155e+07	1.13093e+07	1.42583e+07	1.00927e+07	8.94677e+06	1.61433e+07	1.06182e+07	1.03644e+07	1.00516e+07	1.15349e+07	1.02605e+07	8.21877e+06	5.62241e+06	1.16349e+07	1.2939e+07	1.04767e+07	9.72415e+06	9.51255e+06	1.06336e+07	1.05603e+07	1.35292e+07	1.21988e+07	9.73175e+06	9.9326e+06	7.46222e+06	2.37791e+07	1.99014e+07	1.18331e+07	2.08746e+07	4.53977e+06	2.12222e+07
Putative uncharacterized protein PSME2;11S regulator complex subunit beta;Activator of multicatalytic protease subunit 2;Proteasome activator 28 subunit beta;Proteasome activator complex subunit 2;Cell migration-inducing protein 22;PSME2 protein;Full-length cDNA clone CS0DJ015YJ12 of T cells (Jurkat cell line) of Homo sapiens (human)	PSME2	Putative uncharacterized protein PSME2;Putative uncharacterized protein PSME2;proteasome activator subunit 2;27 kDa protein	C9JE52;Q9UL46;A8MZ76;Q2TNB3;Q6FHK9;Q86SZ7	8.07558e+06	1.61657e+07	0.499549	2.42413e+07	206018	185373	687641	300380	162766	163738	318491	293891	287057	551591	134946	177956	129067	164902	217201	291484	241205	207574	212772	185235	105318	171122	127195	24123.9	173672	238102	189756	153558	182685	214543	121190	254901	105543	606376	288206	351972	507887	278754	391874	416156	0	415369
cDNA FLJ56381, highly similar to Dynamin-1-like protein (EC 3.6.5.5);Dnm1p/Vps1p-like protein;Dynamin family member proline-rich carboxyl-terminal domain less;Dynamin-1-like protein;Dynamin-like protein;Dynamin-like protein 4;Dynamin-like protein IV;Dynamin-related protein 1;Dynamin-like protein DYNIV-11 variant;cDNA FLJ59948, highly similar to Dynamin-1-like protein (EC 3.6.5.5);DNM1L protein	DLP1;DNM1L;DRP1	cDNA FLJ56381, highly similar to Dynamin-1-like protein;cDNA FLJ55044, highly similar to Dynamin-1-like protein;Isoform 1 of Dynamin-1-like protein;Isoform 2 of Dynamin-1-like protein;Isoform 5 of Dynamin-1-like protein;Isoform 3 of Dynamin-1-like protein;	B4DYR6;B4DSU8;Q59GN9;O00429-1;O00429;O00429-2;O00429-5;O00429-3;O00429-4;B4DPZ9;Q32Q67	7.33279e+07	1.3571e+08	0.540328	2.09038e+08	2.40682e+06	1.95476e+06	5.59572e+06	2.80862e+06	1.60815e+06	1.8755e+06	3.17868e+06	2.60405e+06	3.10365e+06	4.80108e+06	1.77362e+06	1.84834e+06	2.13873e+06	1.6968e+06	1.38796e+06	1.56772e+06	2.43765e+06	1.79584e+06	1.92096e+06	1.78778e+06	1.84049e+06	2.0779e+06	1.56277e+06	194664	1.20044e+06	1.90802e+06	2.22487e+06	1.87384e+06	2.0816e+06	2.11891e+06	1.20966e+06	3.75385e+06	449952	319351	2.21914e+06	128403	2.98456e+06	2.65844e+06	2.23571e+06	5.22239e+06	0	2.82585e+06
Gamma-tropomyosin;Tropomyosin alpha-3 chain;Tropomyosin-3;Tropomyosin-5;cDNA, FLJ96568, highly similar to Homo sapiens tropomyosin 3 (TPM3), mRNA;Tropomyosin 3;Tropomyosin 3, isoform CRA_b;TPMsk3;cDNA FLJ50612, highly similar to Rattus norvegicus tropomyosin 3, gamma (Tpm3), transcript variant 2, mRNA;Cytoskeletal tropomyosin isoform (2.5 kb);Cytoskeletal tropomyosin TM30;Tropomyosin 3, isoform C…	TPM3;RP11-205M9.1-009;hCG_1997142;RP11-205M9.1-006;RP11-205M9.1-005;OK/SW-cl.5;RP11-205M9.1-010;DKFZp686J1372;RP11-205M9.1-003	Isoform 2 of Tropomyosin alpha-3 chain;tropomyosin 3 isoform 4;Tropomyosin 3, isoform CRA_b;Isoform 3 of Tropomyosin alpha-3 chain;tropomyosin 3 isoform 5;Putative uncharacterized protein DKFZp686J1372;cDNA FLJ50720, highly similar to Homo sapiens tropomyo	P06753-2;P06753;B2RDE1;Q5VU66;Q5VU58;Q8TCG3;P06753-3;B4DQ80;Q5VU61;Q6LDX7;Q8NI98;Q5VU72;Q5HYB6;Q5VU59;B4DWT5;Q8NAG3	7.39374e+08	7.76102e+08	0.952676	1.51548e+09	1.86209e+07	1.98266e+07	1.72974e+07	1.90346e+07	3.41001e+07	2.01907e+07	2.00134e+07	2.21248e+07	1.8996e+07	1.90215e+07	2.0815e+07	1.80329e+07	2.31602e+07	2.04892e+07	1.66405e+07	1.55011e+07	1.89122e+07	2.48438e+07	2.47537e+07	2.18495e+07	2.00503e+07	2.07092e+07	1.88983e+07	2.35309e+07	3.03683e+07	2.53203e+07	2.17881e+07	2.62882e+07	2.16666e+07	2.22403e+07	2.30686e+07	2.44305e+07	1.35838e+07	9.32103e+06	2.38852e+07	1.15156e+07	1.25558e+07	2.01451e+07	1.85661e+07	2.10093e+07	1.01946e+07	1.68087e+07
Protein tweety homolog 3;Putative uncharacterized protein DKFZp761K147	KIAA1691;TTYH3;DKFZp761K147	Isoform 1 of Protein tweety homolog 3;Isoform 2 of Protein tweety homolog 3;45 kDa protein;Isoform 3 of Protein tweety homolog 3	Q9C0H2-1;Q9C0H2;Q9C0H2-2;B7WP98;Q69YH1;Q9C0H2-3	1.93683e+06	1.36192e+06	1.42213	3.29874e+06	55886.4	59437.5	76021.5	35148.3	58977.2	70696.6	29184.4	66558.5	40179.5	88323.8	32258.6	69880.8	69997.7	13527.6	97750.3	53497.1	58208.4	53148.5	67784.3	100743	72107	61548.4	62013.1	29998.9	17204.6	38082	50553.9	50831.6	36269.3	110789	80048.6	58960.1	0	0	71209.2	0	33873.7	36816.6	14802.6	34208.9	0	41224.6
Acyl-CoA:dihydroxyacetonephosphateacyltransferase;Dihydroxyacetone phosphate acyltransferase;Glycerone-phosphate O-acyltransferase;cDNA, FLJ94903, highly similar to Homo sapiens glyceronephosphate O-acyltransferase (GNPAT), mRNA;cDNA FLJ13891 fis, clone THYRO1001617, highly similar to Dihydroxyacetone phosphate acyltransferase;cDNA FLJ53146, highly similar to Dihydroxyacetone phosphate acyltransf…	DAPAT;DHAPAT;GNPAT;RP5-876B10.1-002;RP5-876B10.1-003	Dihydroxyacetone phosphate acyltransferase;Glyceronephosphate O-acyltransferase;Glyceronephosphate O-acyltransferase	O15228;B2RAG5;B3KN78;B4DNM9;Q53FI2;Q53H08;Q59EC9;Q71V38;Q5TBH8;Q5TBH6	420792	164160	2.56331	584951	10457.3	12293.1	22074.4	23692	15657.4	4190.7	6831.96	25058.9	6994.71	9980.88	7755.02	6331.17	3502.01	0	14984.2	0	12269.1	9211.66	19419.5	35368.2	10028.5	18020	8465.99	0	0	20796.7	15782.8	18786.5	7332.87	11232.5	22103.6	20890.6	0	0	21279.5	0	0	3732.92	0	9760.85	0	0
Myosin I beta;Myosin-Ic;cDNA FLJ53573, highly similar to Myosin Ic;MYO1C protein;cDNA FLJ52405, highly similar to Myosin Ic	MYO1C	Isoform 1 of Myosin-Ic;Isoform 3 of Myosin-Ic;Isoform 2 of Myosin-Ic;56 kDa protein	O00159-1;O00159;O00159-3;B7Z3E5;O00159-2;A1L180;B7Z9C0	1.82231e+06	1.30461e+06	1.39682	3.12692e+06	60877.3	41532.9	20624	53781.3	93142.1	57647.6	32966.9	66645.3	19097.3	38874.6	79526	93636.7	60454.8	45707.1	47387.7	0	48372.2	35814.7	101072	96440.8	69191.5	32610.7	73432.8	23126.6	39750.9	30534.1	56622.8	54375.9	82779.6	47797.3	40519.1	47059.2	25875	41980.3	63050.4	0	56495.5	20159.3	60783.6	56284.1	0	9046.83
Antioxidant enzyme AOE372;Peroxiredoxin IV;Peroxiredoxin-4;Thioredoxin peroxidase AO372;Thioredoxin-dependent peroxide reductase A0372;Putative uncharacterized protein PRDX4	PRDX4	Peroxiredoxin-4;Putative uncharacterized protein PRDX4;similar to thioredoxin peroxidase;Putative uncharacterized protein PRDX4	Q13162;A6NJJ0;C9JLQ6	1.94137e+07	1.6735e+07	1.16006	3.61487e+07	595500	648629	328417	408244	695200	1.05266e+06	624095	891003	514275	434152	534370	629927	442981	406595	463001	424012	650388	589179	795539	1.14056e+06	823506	640205	491352	418557	448069	632262	480045	596634	467496	611831	492667	389178	79942	0	573202	0	250865	327800	378625	337127	0	382752
Aw-69;HLA class I histocompatibility antigen, A-28 alpha chain;HLA class I histocompatibility antigen, A-69 alpha chain;MHC class I antigen A*69;MHC class I antigen	HLA-A;HLAA	HLA class I histocompatibility antigen, A-69 alpha chain	P10316;C5IWY8	5.25705e+07	3.64561e+07	1.44202	8.90267e+07	1.39723e+06	1.28899e+06	630990	923018	573335	3.54944e+06	1.63494e+06	1.66251e+06	677596	561745	800417	1.83711e+06	1.52795e+06	1.24081e+06	1.86043e+06	966888	1.43634e+06	2.22807e+06	618804	968085	3.40244e+06	1.3207e+06	1.07304e+06	724989	1.06699e+06	1.19714e+06	1.01367e+06	1.74953e+06	2.05492e+06	1.69116e+06	2.26224e+06	2.17312e+06	604328	3.15431e+06	2.69727e+06	3.33762e+06	1.80998e+06	292844	859782	1.03945e+06	0	532195
Bw-50;HLA class I histocompatibility antigen, B-21 alpha chain;HLA class I histocompatibility antigen, B-50 alpha chain;MHC class I antigen B*50;Bw-45;HLA class I histocompatibility antigen, B-45 alpha chain;MHC class I antigen B*45;HLA class I histocompatibility antigen, B-49 alpha chain;MHC class I antigen B*49;cDNA FLJ78436;MHC class I antigen;Leucocyte antigen B	HLAB;HLA-B	HLA class I histocompatibility antigen, B-50 alpha chain;HLA class I histocompatibility antigen, B-45 alpha chain;HLA class I histocompatibility antigen, B-49 alpha chain;Leucocyte antigen B (Fragment);MHC class I antigen (Fragment)	P30488;P30483;P30487;Q5TK75;Q9MY71;Q9MYG6;B0F9M9;Q9GJ18	1.2202e+07	2.24712e+07	0.543006	3.46732e+07	273596	347261	555525	316053	119740	192477	495415	410418	622584	560710	507757	265441	211904	352393	148500	117439	280594	169818	741408	130462	218902	187858	2.80097e+06	18333.2	94204	249593	203619	130131	181093	259830	136843	272818	311342	134478	182505	572333	614047	269697	427996	515320	0	262388
Natural killer cell-enhancing factor A;Peroxiredoxin-1;Proliferation-associated gene protein;Thioredoxin peroxidase 2;Thioredoxin-dependent peroxide reductase 2;cDNA, FLJ92164, highly similar to Homo sapiens peroxiredoxin 1 (PRDX1), mRNA	PAGA;PAGB;PRDX1;TDPX2	Peroxiredoxin-1;19 kDa protein;11 kDa protein	Q06830;B2R4P2;B5BU26	2.99601e+07	6.05046e+07	0.495172	9.04647e+07	1.39482e+06	1.63776e+06	832947	524704	757267	981696	1.83273e+06	1.41754e+06	1.48989e+06	719485	987525	810588	901238	936820	718222	635240	918002	520395	597891	851879	1.92622e+06	394950	667618	355743	816002	473661	372167	466346	476268	519440	473680	558701	1.38211e+06	1.10785e+06	502755	2.00351e+06	1.16214e+06	964893	3.38409e+06	667289	0	1.22799e+06
Putative cytochrome b-c1 complex subunit Rieske-like protein 1;Complex III subunit 5;Complex III subunit IX;Cytochrome b-c1 complex subunit 11;Cytochrome b-c1 complex subunit 5;Cytochrome b-c1 complex subunit Rieske, mitochondrial;Rieske iron-sulfur protein;Ubiquinol-cytochrome c reductase 8 kDa protein;Ubiquinol-cytochrome c reductase iron-sulfur subunit	UQCRFSL1;UQCRFS1	Cytochrome b-c1 complex subunit Rieske-like protein 1;Cytochrome b-c1 complex subunit Rieske, mitochondrial	P0C7P4;P47985	9.9487e+06	8.40999e+06	1.18296	1.83587e+07	326755	283483	219425	355551	169733	260893	167780	431929	146322	173752	254374	399475	209466	90993.8	324660	403672	361935	288203	387685	479091	452828	266265	340020	192222	121092	347815	159752	302687	271228	311097	243994	259299	187517	417233	340475	750592	244292	146592	110700	149010	378520	77991.4
cDNA FLJ55130, highly similar to Rattus norvegicus tropomyosin 1, alpha (Tpm1), transcript variant 8, mRNA;Alpha-tropomyosin;cDNA FLJ54760, highly similar to Rattus norvegicus tropomyosin 1, alpha (Tpm1), transcript variant 7, mRNA;Tropomyosin 1 (Alpha), isoform CRA_i;Tropomyosin alpha-1 chain;Tropomyosin-1;Tropomyosin;Tropomyosin 1 alpha variant 6;TPM1 protein variant	hCG_33495;TPM1;C15orf13;TMSA	tropomyosin 1 alpha chain isoform 7;Tropomyosin 1 (Alpha), isoform CRA_i;Tropomyosin 1 alpha variant 6;Isoform 2 of Tropomyosin alpha-1 chain	B7Z596;O15513;B7Z722;P09493-5;P09493;Q07413;Q1ZYL5;Q59GR8;P09493-2	1.72624e+08	1.62751e+08	1.06067	3.35375e+08	6.09137e+06	5.77724e+06	4.32312e+06	4.50545e+06	6.58877e+06	3.71519e+06	5.42714e+06	5.82483e+06	4.50227e+06	3.78878e+06	4.0861e+06	4.05485e+06	6.52617e+06	3.89976e+06	3.24844e+06	2.85962e+06	5.48432e+06	7.91496e+06	7.73792e+06	6.12716e+06	3.79414e+06	5.05782e+06	4.495e+06	4.43058e+06	5.65649e+06	7.60097e+06	4.85736e+06	4.75161e+06	4.64524e+06	3.56138e+06	5.02725e+06	5.88733e+06	2.7179e+06	2.11216e+06	5.54569e+06	1.3453e+06	2.42018e+06	3.41135e+06	8.50599e+06	5.51813e+06	1.30493e+06	2.40213e+06
1-phosphatidylinositol-5-phosphate 4-kinase 2-alpha;Diphosphoinositide kinase 2-alpha;Phosphatidylinositol-5-phosphate 4-kinase type II alpha;Phosphatidylinositol-5-phosphate 4-kinase type-2 alpha;PIP5KIII;PtdIns(4)P-5-kinase B isoform;PtdIns(4)P-5-kinase C isoform;PtdIns(5)P-4-kinase isoform 2-alpha;cDNA FLJ53867, highly similar to Phosphatidylinositol-4-phosphate 5-kinase type-2 alpha (EC 2.7.1…	PIP4K2A;PIP5K2;PIP5K2A	Phosphatidylinositol-5-phosphate 4-kinase type-2 alpha;cDNA FLJ51838, highly similar to Phosphatidylinositol-4-phosphate 5-kinase type-2 alpha	P48426;B0YJ66;B4DGX2;B4DH09	1.28364e+07	2.50353e+07	0.512731	3.78717e+07	292986	417558	745343	453860	366905	314892	668798	475619	652811	851578	344977	569520	428583	416918	326743	373726	158552	247355	358900	184560	158099	187813	227196	108978	254307	419859	211029	366932	75136.3	341964	274172	494234	119033	555109	392332	447213	746131	716550	622135	581422	0	195842
cDNA FLJ54957, highly similar to Transketolase (EC 2.2.1.1);Transketolase;cDNA FLJ56274, highly similar to Transketolase (EC 2.2.1.1);Transketolase variant;Putative uncharacterized protein DKFZp686J13123;cDNA FLJ36348 fis, clone THYMU2007025, highly similar to TRANSKETOLASE (EC 2.2.1.1);cDNA FLJ53217, highly similar to Transketolase (EC 2.2.1.1)	TKT;DKFZp686J13123	cDNA FLJ54957, highly similar to Transketolase;Transketolase;Putative uncharacterized protein DKFZp686J13123;transketolase isoform 2;cDNA FLJ53217, highly similar to Transketolase;Putative uncharacterized protein TKT	B4DE31;P29401;A8K089;B4E022;Q53EM5;Q6MZE3;B3KSI4;B4DVU1;C9JXG7	3.92286e+06	9.37145e+06	0.418596	1.32943e+07	99495.5	157255	421849	117354	57432.7	61870.9	140128	169742	151705	362885	24616.1	75629.3	68501.2	149436	102095	124496	153078	77126.3	78826.5	87207.8	61237.9	74776.6	58301.9	18991.7	78935.2	45406	104575	34329.7	40365.2	126007	120481	133115	111440	124644	109520	422462	82723.7	58565.6	326211	263094	647150	245606
Syntaxin-7;cDNA FLJ53760, highly similar to Syntaxin-7	STX7	Isoform 1 of Syntaxin-7;Isoform 2 of Syntaxin-7;cDNA FLJ53760, highly similar to Syntaxin-7	O15400-1;O15400;O15400-2;B4DH37	4.35321e+06	1.95948e+06	2.22161	6.3127e+06	59795.5	115029	53555.6	45213.4	341417	110571	70665.7	206485	36424	67137.9	41610.8	178288	34867.1	62533.7	79873.6	41795	46230.6	0	144873	328753	316662	253817	199152	478497	226396	113931	0	101670	60603.4	134025	195788	44271.8	0	92878.6	70403.1	0	30773.8	0	41898	42901.5	0	0
		>Q28107 SWISS-PROT:Q28107 (Bos taurus) Coagulation factor V precursor	Q28107	5.01481e+07	4.52697e+07	1.10776	9.54178e+07	1.4275e+06	1.61381e+06	1.27065e+06	1.73887e+06	1.65808e+06	5.00432e+06	1.20604e+06	1.84418e+06	1.18046e+06	981959	1.1717e+06	1.81452e+06	957952	797429	1.26707e+06	579003	1.38425e+06	2.06499e+06	1.20108e+06	2.08517e+06	1.20661e+06	1.12092e+06	1.04407e+06	1.46857e+06	1.34524e+06	1.67124e+06	1.4161e+06	1.96656e+06	1.36689e+06	1.54214e+06	807467	1.29375e+06	1.28149e+06	0	1.36808e+06	1.03374e+06	1.1715e+06	960049	1.02864e+06	1.06831e+06	0	1.15616e+06
Leucine-rich repeat flightless-interacting protein 2;cDNA FLJ58304, moderately similar to Leucine-rich repeat flightless-interacting protein 2;Putative uncharacterized protein LRRFIP2;cDNA FLJ75479	LRRFIP2	Isoform 1 of Leucine-rich repeat flightless-interacting protein 2;Putative uncharacterized protein LRRFIP2;leucine rich repeat (in FLII) interacting protein 2 isoform 3;Isoform 2 of Leucine-rich repeat flightless-interacting protein 2;Putative uncharacteri	Q9Y608-1;Q9Y608;A8MXR0;A8K649;Q9Y608-2;C9JSU1	9.64092e+06	1.5378e+07	0.626927	2.5019e+07	229150	300273	396251	136362	583490	187263	139670	135312	171172	315897	284979	160946	160943	229363	226009	226289	250048	447343	380487	253131	300967	281658	133951	294223	365596	509482	355038	470667	275795	261235	328789	294552	186034	144798	223755	0	120065	139380	142524	209667	5.84269e+06	289397
Adenylyl cyclase-associated protein		Adenylyl cyclase-associated protein	B4DNA3;B4DUZ8	5.27965e+08	8.49913e+08	0.621199	1.37788e+09	1.67482e+07	1.40567e+07	2.57761e+07	1.41115e+07	2.13321e+07	1.6548e+07	2.00989e+07	2.29272e+07	2.14497e+07	2.48266e+07	1.24227e+07	1.46846e+07	1.56805e+07	1.36288e+07	1.26908e+07	1.22125e+07	1.4325e+07	1.09967e+07	1.30836e+07	1.05649e+07	1.09719e+07	1.38317e+07	7.5977e+06	4.98094e+06	1.6331e+07	1.2789e+07	1.41058e+07	1.17468e+07	1.18998e+07	1.10912e+07	1.23407e+07	1.57766e+07	1.52996e+07	2.53551e+07	1.56826e+07	2.06293e+07	2.03412e+07	1.7409e+07	1.59626e+07	1.75799e+07	5.46156e+06	1.73337e+07
Actin-RPV;Alpha-centractin;ARP1;Centrosome-associated actin homolog;cDNA FLJ52695, highly similar to Alpha-centractin;cDNA FLJ52800, highly similar to Alpha-centractin;cDNA FLJ55002, highly similar to Alpha-centractin;Actin-related protein 1B;Beta-centractin	ACTR1A;CTRN1;ACTR1B;CTRN2	Alpha-centractin;cDNA FLJ55002, highly similar to Alpha-centractin;Beta-centractin	P61163;B4DMT4;B4DXP9;B4DM97;P42025;Q13841	2.78212e+07	5.00109e+07	0.556303	7.78322e+07	1.13777e+06	922442	1.18552e+06	586165	323902	965500	1.22294e+06	1.24786e+06	1.16559e+06	1.85668e+06	648466	856513	722056	542818	459355	729528	1.0947e+06	846168	839876	815410	405006	645936	576846	269619	448694	758162	817044	848271	630852	1.00813e+06	887158	699055	216836	540964	899406	657169	1.53135e+06	1.29504e+06	1.53793e+06	1.54329e+06	0	1.71296e+06
Beige-like protein;CDC4-like protein;Lipopolysaccharide-responsive and beige-like anchor protein;cDNA FLJ16600 fis, clone TESTI4006704, highly similar to Lipopolysaccharide-responsive and beige-like anchor protein;Beige-like protein variant;Putative uncharacterized protein DKFZp686K03100;LRBA protein;LPS-responsive vesicle trafficking, beach and anchor containing;Lysosomal-trafficking regulator 2…	BGL;CDC4L;LBA;LRBA;DKFZp686K03100;BCL8B;KIAA1544;LYST2;NBEA;hCG_2019985;RP11-270C18.1-001;DKFZp686I03263	Isoform 1 of Lipopolysaccharide-responsive and beige-like anchor protein;Isoform 2 of Lipopolysaccharide-responsive and beige-like anchor protein;Isoform 1 of Neurobeachin;neurobeachin;cDNA FLJ34150 fis, clone FCBBF3012667, highly similar to Protein neurob	P50851-1;P50851;B3KVI6;Q59HC1;Q68D03;Q6P1X2;Q7KZN3;Q969R7;P50851-2;Q8NFP9-1;Q8NFP9;B3KVG9;Q5T321;Q6N008;B3KXQ8;B3KRF6;B7Z2H9;B7Z4S7;B7Z9H4	5.26898e+06	4.70967e+06	1.11876	9.97865e+06	154527	134305	227098	162409	147453	149308	175942	149207	121823	229047	125503	132312	130307	67676.9	107193	80747.4	145963	224941	204234	189930	95710.8	165581	168099	128856	154863	206032	158764	189698	160004	163425	218623	209876	0	0	189525	0	96410.7	141248	108794	173105	0	174297
Glucose phosphomutase 1;Phosphoglucomutase-1;cDNA FLJ50439, highly similar to Phosphoglucomutase-1 (EC 5.4.2.2);cDNA FLJ51818, highly similar to Phosphoglucomutase-1 (EC 5.4.2.2);cDNA FLJ50606, highly similar to Phosphoglucomutase-1 (EC 5.4.2.2);Phosphoglucomutase 1;cDNA FLJ50663, highly similar to Phosphoglucomutase-1 (EC 5.4.2.2)	PGM1;phosphoglucomutase 1/ PGM1	Isoform 1 of Phosphoglucomutase-1;Isoform 2 of Phosphoglucomutase-1	P36871-1;P36871;B4DDQ8;B4DFP1;B4DPV0;Q9H1D2;P36871-2;B7Z6C2;Q16106	6.82408e+06	1.48675e+07	0.458994	2.16915e+07	202196	231992	697415	297082	116344	78544.3	449971	480739	580288	942296	125384	190563	105922	249489	85638	294883	185865	69103.8	86598.8	85102.2	37830.8	155281	35731	35268.6	37325.4	163015	78208.1	19447.5	13674.7	109305	60787.6	233761	0	160063	128962	160544	253700	324718	198169	448390	0	261614
Dynamin-like 120 kDa protein, form S1;Dynamin-like 120 kDa protein, mitochondrial;Optic atrophy protein 1;OPA1 protein	KIAA0567;OPA1	optic atrophy 1 isoform 8;Isoform 2 of Dynamin-like 120 kDa protein, mitochondrial;optic atrophy 1 isoform 6;optic atrophy 1 isoform 5;optic atrophy 1 isoform 4;Isoform 1 of Dynamin-like 120 kDa protein, mitochondrial;optic atrophy 1 isoform 3;optic atroph	O60313-2;O60313;O60313-1;Q6PEK6	1.83198e+07	6.29463e+07	0.291038	8.12661e+07	907818	848811	110606	1.57722e+06	356282	45137.7	1.25324e+06	66293.1	17561.1	1.20768e+06	13996.6	840805	448125	825606	36709.2	723548	798424	532202	90833.4	96848.8	523103	409371	510356	288662	402676	595408	52101.3	81879.9	25141.3	271878	594026	482522	2.02793e+06	789574	467407	0	3.43723e+06	1.27418e+06	917175	2.61781e+06	4.64933e+06	2.3969e+06
Glycoprotein 25L2;Transmembrane emp24 domain-containing protein 9;cDNA, FLJ93804, highly similar to Homo sapiens gp25L2 protein (HSGP25L2G), mRNA;cDNA FLJ56646, highly similar to Transmembrane emp24 domain-containing protein 9	GP25L2;TMED9	Transmembrane emp24 domain-containing protein 9	Q9BVK6;B2R8A2;B4DPP4	2.95257e+07	2.17099e+07	1.36001	5.12356e+07	604727	821403	622792	621578	448257	1.93699e+06	804371	1.29845e+06	284320	651746	454219	705047	301891	395536	563368	643104	699613	1.6791e+06	1.09809e+06	1.24568e+06	640139	1.06772e+06	920005	467990	497050	1.33086e+06	796900	1.65582e+06	1.00391e+06	1.115e+06	928595	1.23311e+06	225415	401422	1.36145e+06	368186	528988	518889	567011	384142	0	441842
NAP-1-related protein;Nucleosome assembly protein 1-like 1;cDNA FLJ58569, highly similar to Nucleosome assembly protein 1-like 1;cDNA FLJ60539, highly similar to Nucleosome assembly protein 1-like 1;cDNA FLJ30458 fis, clone BRACE2009421, highly similar to NUCLEOSOME ASSEMBLY PROTEIN 1-LIKE 1;cDNA FLJ16112 fis, clone 3NB692001853, highly similar to NUCLEOSOME ASSEMBLY PROTEIN 1-LIKE 1;Nucleosome a…	NAP1L1;NRP;hCG_2015037	Nucleosome assembly protein 1-like 1;cDNA FLJ60539, highly similar to Nucleosome assembly protein 1-like 1;cDNA FLJ30458 fis, clone BRACE2009421, highly similar to NUCLEOSOME ASSEMBLY PROTEIN 1-LIKE 1;Nucleosome assembly protein 1-like 1, isoform CRA_c;cDN	P55209;B7Z9C2;B7Z2V4;B3KNT8;B3KV44;B7Z4K9;B7Z5H0	1.0553e+08	1.74364e+08	0.605229	2.79894e+08	3.67905e+06	2.59501e+06	5.88948e+06	3.29555e+06	2.68751e+06	3.41112e+06	4.0683e+06	3.7999e+06	3.67548e+06	6.15507e+06	2.60825e+06	2.6747e+06	2.81428e+06	2.69277e+06	2.86333e+06	2.97771e+06	2.97832e+06	3.0163e+06	2.54429e+06	2.16501e+06	2.08552e+06	2.18955e+06	2.05598e+06	753410	2.1537e+06	2.56181e+06	2.64186e+06	2.34902e+06	2.43752e+06	2.9118e+06	2.53376e+06	3.93793e+06	4.45811e+06	3.16292e+06	2.70587e+06	3.31337e+06	3.2529e+06	3.57269e+06	3.38243e+06	3.93455e+06	1.07845e+07	4.41426e+06
Actin-binding protein 280;Alpha-filamin;Endothelial actin-binding protein;Filamin-1;Filamin-A;Non-muscle filamin;Filamin A;FLNA protein;FLJ00119 protein;Filamin A, alpha (Actin binding protein 280);Putative uncharacterized protein FLNA;cDNA FLJ57038, highly similar to Filamin-A;Similar to filamin C, gamma (Actin binding protein 280)	FLN;FLN1;FLNA;FLJ00119;XX-FW83128A1.1-010	Isoform 1 of Filamin-A;Isoform 2 of Filamin-A;Filamin A, alpha;Putative uncharacterized protein FLNA	P21333-1;P21333;Q5HY55;Q60FE5;P21333-2;Q5HY53;Q60FE6;Q6NXF2;Q8TES4;Q5HY54;Q96C61;A6NDY9;B2ZZ80;B4E2F9;Q86TQ3	2.13781e+10	2.34674e+10	0.910972	4.48455e+10	5.89637e+08	5.6238e+08	6.46703e+08	5.77756e+08	1.05343e+09	6.88019e+08	5.89541e+08	6.50578e+08	6.26087e+08	6.12719e+08	5.91533e+08	5.32898e+08	4.84559e+08	4.55377e+08	4.85274e+08	4.26388e+08	5.72705e+08	6.1956e+08	6.01153e+08	6.53668e+08	4.71902e+08	5.76478e+08	5.1596e+08	1.041e+09	8.8845e+08	7.04349e+08	5.66484e+08	6.66435e+08	5.98857e+08	5.82466e+08	5.91904e+08	6.18975e+08	4.74149e+08	4.24988e+08	6.35786e+08	3.1338e+08	4.93674e+08	5.28638e+08	4.27996e+08	5.5118e+08	1.33381e+09	5.19754e+08
CAAX prenyl protease 1 homolog;Farnesylated proteins-converting enzyme 1;Prenyl protein-specific endoprotease 1;Zinc metalloproteinase Ste24 homolog;cDNA FLJ14968 fis, clone THYRO1000288, highly similar to CAAX prenyl protease 1 homolog (EC 3.4.24.84)	FACE1;STE24;ZMPSTE24	CAAX prenyl protease 1 homolog	O75844;B3KNM6	1.13385e+07	1.27088e+07	0.892175	2.40474e+07	240705	224007	343510	372437	238653	287437	147416	339817	167529	450480	218603	355835	221228	185750	416862	584327	254913	425584	375693	606168	416629	441159	320394	331734	206038	372895	301067	332475	313928	405244	492243	423595	64126.8	0	460026	1.0862e+06	314021	141730	95393.4	177733	3.10916e+06	260776
75 kDa glucose-regulated protein;Heat shock 70 kDa protein 9;Mortalin;Peptide-binding protein 74;Stress-70 protein, mitochondrial;cDNA FLJ51811, highly similar to Stress-70 protein, mitochondrial;cDNA FLJ51907, highly similar to Stress-70 protein, mitochondrial;Heat shock 70 kDa protein 9B;HSPA9 protein;Catecholamine-regulated protein 40;cDNA FLJ51903, highly similar to Stress-70 protein, mitocho…	GRP75;HSPA9;HSPA9B	Stress-70 protein, mitochondrial;cDNA FLJ51903, highly similar to Stress-70 protein, mitochondrial	P38646;B7Z1V7;B7Z4V2;Q2F839;Q8N1C8;A1XP52;B7Z4T3	1.37454e+07	1.00248e+07	1.37114	2.37702e+07	336623	485489	298358	383786	316789	740459	463896	642206	189340	387965	495065	569724	245234	231296	224462	187185	142106	334176	458356	708371	228190	445433	621527	158445	316383	459789	516817	949609	589119	297898	285196	494215	0	359905	181997	132181	180400	95471.9	205457	224874	0	186530
Dolichyl-diphosphooligosaccharide--protein glycosyltransferase 67 kDa subunit;Dolichyl-diphosphooligosaccharide--protein glycosyltransferase subunit 1;Ribophorin I;Ribophorin-1;Ribophorin I variant;RPN1 protein;Similar to ribophorin I;cDNA FLJ51740, highly similar to Dolichyl-diphosphooligosaccharide--proteinglycosyltransferase 67 kDa subunit (EC 2.4.1.119);cDNA FLJ51908, highly similar to Dolich…	RPN1	Dolichyl-diphosphooligosaccharide--protein glycosyltransferase subunit 1 precursor;cDNA FLJ51740, highly similar to Dolichyl-diphosphooligosaccharide--proteinglycosyltransferase 67 kDa subunit	P04843;Q53EP4;Q6IBR0;Q96HX3;B4DL99;B4DNJ5;B7Z4L4	2.33309e+08	2.21363e+08	1.05396	4.54672e+08	5.42046e+06	4.81418e+06	5.23584e+06	9.09926e+06	4.17328e+06	8.56952e+06	4.09058e+06	6.6191e+06	2.38263e+06	4.63143e+06	5.46575e+06	6.5481e+06	4.03939e+06	3.18218e+06	5.88812e+06	4.85124e+06	5.92728e+06	8.86587e+06	7.22647e+06	8.15712e+06	1.00587e+07	6.14057e+06	7.38719e+06	6.32298e+06	6.69943e+06	8.54514e+06	6.86301e+06	9.50522e+06	1.22652e+07	8.30651e+06	7.8753e+06	6.37058e+06	4.04091e+06	1.00717e+07	7.66848e+06	1.41973e+07	9.19837e+06	2.75955e+06	3.67949e+06	4.43555e+06	2.30163e+07	3.68728e+06
3-hydroxyisobutyryl-CoA hydrolase, mitochondrial;3-hydroxyisobutyryl-coenzyme A hydrolase;Putative uncharacterized protein HIBCH	HIBCH	Isoform 1 of 3-hydroxyisobutyryl-CoA hydrolase, mitochondrial;Isoform 2 of 3-hydroxyisobutyryl-CoA hydrolase, mitochondrial;Putative uncharacterized protein HIBCH;Putative uncharacterized protein HIBCH	Q6NVY1-1;Q6NVY1;Q6NVY1-2;B8ZZZ0;C9JQC8	884722	333359	2.65396	1.21808e+06	49600	19566	50098.7	20899.3	24119	62262.1	14710.4	20592.4	17715.2	50726.7	15032.7	20773.8	15521.8	0	0	0	52275.1	25480	42054.3	25191.2	0	18864	40594.1	0	0	57698.1	22760	51834.2	16086.6	44434	54053.2	27807.1	0	0	23972.1	0	0	11602.1	0	0	0	0
Renal carcinoma antigen NY-REN-31;Syntaxin-4;cDNA FLJ34514 fis, clone HLUNG2006599, highly similar to Syntaxin-4;Putative uncharacterized protein STX4;Syntaxin 4A (Placental), isoform CRA_c;cDNA FLJ57517, highly similar to Syntaxin-4;Syntaxin 4A (Placental), isoform CRA_a	STX4;STX4A;hCG_21149	Syntaxin-4;Syntaxin 4A (Placental), isoform CRA_c;Syntaxin 4A (Placental), isoform CRA_a;Putative uncharacterized protein STX4	Q12846;A8MXY0;B7Z425;C9JFM5	2.61838e+07	1.1898e+07	2.20069	3.80818e+07	265073	1.29479e+06	120948	118081	842195	2.67372e+06	638446	262579	136548	143626	1.99267e+06	2.00337e+06	217657	517511	173742	454363	1.4698e+06	591982	229695	2.99356e+06	406229	305621	1.29962e+06	265802	448627	944811	884725	1.60549e+06	244139	162047	930215	195278	305182	85362.3	960312	319921	138926	145538	46353.8	617661	0	0
Alpha-2-antiplasmin;Alpha-2-plasmin inhibitor;Serpin F2;cDNA FLJ50942, highly similar to Alpha-2-antiplasmin;Putative uncharacterized protein SERPINF2	PLI;SERPINF2;AAP	55 kDa protein;Alpha-2-antiplasmin;alpha-2-antiplasmin isoform b precursor;Putative uncharacterized protein SERPINF2	P08697;B4E1B7;C9JY78;C9JPV4	1.86675e+08	1.35291e+08	1.3798	3.21966e+08	1.628e+06	2.19154e+06	927487	2.31895e+06	1.50112e+06	4.73423e+06	986817	2.40992e+06	886597	1.16192e+06	3.65112e+06	3.46226e+06	2.82618e+06	5.40546e+06	8.1888e+06	3.72342e+06	2.36707e+06	3.00719e+06	4.09509e+06	3.28154e+06	1.12992e+07	4.69524e+06	2.95711e+06	5.59266e+06	2.235e+06	2.80142e+06	2.39769e+06	3.30319e+06	5.15585e+06	5.01306e+06	4.23648e+06	2.24825e+06	4.72848e+07	2.47218e+07	3.97846e+06	3.19391e+07	4.31384e+06	805065	1.77311e+06	1.39191e+06	1.54041e+07	713834
Ras-related protein Rab-6B;RAB6B protein;cDNA FLJ57728, highly similar to Ras-related protein Rab-6B;Ras-related protein Rab-6A;cDNA FLJ51066, highly similar to Ras-related protein Rab-6A;cDNA FLJ52284, highly similar to Ras-related protein Rab-6A;RAB6A, member RAS oncogene family isoform a variant;RAB6A protein;GTP-binding protein RAB6B;GTP-binding protein RAB6A'	RAB6B;RAB6;RAB6A;RAB6A'	Ras-related protein Rab-6B;cDNA FLJ57728, highly similar to Ras-related protein Rab-6B;14 kDa protein;Isoform 1 of Ras-related protein Rab-6A;Isoform 2 of Ras-related protein Rab-6A	Q9NRW1;Q6AZ91;B7Z337;P20340-1;P20340;B7Z5Z9;B7Z772;Q53ET8;Q6FGX3;Q9UL29;P20340-2;Q9UL30	2.43485e+08	2.57323e+08	0.946224	5.00807e+08	5.88955e+06	7.09247e+06	6.05818e+06	7.17836e+06	7.6695e+06	1.0702e+07	5.69857e+06	9.02693e+06	4.69818e+06	6.83047e+06	6.27873e+06	7.05366e+06	5.53035e+06	4.74986e+06	6.86896e+06	4.71976e+06	6.46099e+06	7.54503e+06	7.63378e+06	7.6791e+06	7.96529e+06	7.0618e+06	7.18472e+06	7.9519e+06	5.9763e+06	9.60846e+06	5.85711e+06	9.68268e+06	8.38598e+06	6.99832e+06	6.46912e+06	6.0605e+06	6.25137e+06	6.04897e+06	6.61792e+06	9.20794e+06	6.14482e+06	5.92795e+06	5.17695e+06	5.74227e+06	1.16192e+07	5.63688e+06
Coronin-1C_i2 protein;Coronin-1C_i3 protein;cDNA FLJ13143 fis, clone NT2RP3003230, highly similar to Coronin-1C;Coronin, actin binding protein, 1C variant;Coronin-1C;Coronin-3;hCRNN4;cDNA FLJ51205, highly similar to Coronin-1C;cDNA, FLJ79403, highly similar to Coronin-1C;cDNA, FLJ78964, highly similar to Coronin-1C;cDNA FLJ50992, highly similar to Coronin-1C	CORO1C;CRNN4	Coronin-1C_i3 protein;Coronin-1C;cDNA FLJ50992, highly similar to Coronin-1C	A7MAP0;A7MAP1;B3KN06;Q53G58;Q59EA2;Q9ULV4;B4E3S0;B7Z9V0;B4DMH3	1.86807e+08	3.43407e+08	0.543982	5.30214e+08	5.12273e+06	6.23017e+06	9.84454e+06	5.12979e+06	8.00581e+06	4.36904e+06	6.41656e+06	8.56343e+06	9.38753e+06	1.15284e+07	4.36352e+06	6.20497e+06	4.32692e+06	5.54595e+06	3.0398e+06	1.05663e+07	4.58057e+06	2.44746e+06	3.92325e+06	4.10334e+06	3.75554e+06	4.36317e+06	2.96522e+06	4.55473e+06	7.81789e+06	5.76297e+06	3.9004e+06	4.36558e+06	2.60571e+06	2.38271e+06	4.34108e+06	5.03177e+06	3.14525e+06	3.40088e+06	4.71416e+06	3.4346e+06	3.98282e+06	7.74449e+06	5.55062e+06	5.50397e+06	2.04922e+07	5.83041e+06
cDNA FLJ56285, highly similar to ADP-ribosylation factor-like protein 8B;ADP-ribosylation factor-like protein 10B;ADP-ribosylation factor-like protein 8A;Novel small G protein indispensable for equal chromosome segregation 2;cDNA, FLJ93607;ADP-ribosylation factor-like protein 10C;ADP-ribosylation factor-like protein 8B;Novel small G protein indispensable for equal chromosome segregation 1;cDNA FL…	ARL10B;ARL8A;GIE2;ARL10C;ARL8B;GIE1	cDNA FLJ56285, highly similar to ADP-ribosylation factor-like protein 8B;ADP-ribosylation factor-like protein 8A;ADP-ribosylation factor-like protein 8B;cDNA FLJ61158, highly similar to ADP-ribosylation factor-like protein 8B	B4E1J8;Q96BM9;B2R7U5;Q9NVJ2;B4DQT8	8.954e+06	8.67793e+06	1.03181	1.76319e+07	285736	225518	296098	234903	200946	400074	285674	263340	139625	247875	156622	206667	196216	144981	222118	195917	262900	278741	325153	359988	312216	274569	256270	173862	191173	371775	246332	233774	217521	279220	282158	219367	195583	504646	266441	932386	203854	143415	205023	172644	0	234017
Adenylate kinase 1 variant;Adenylate kinase 1;Adenylate kinase isoenzyme 1;ATP-AMP transphosphorylase 1;Myokinase;Adenylate kinase 1, isoform CRA_b;AK1 protein;cDNA, FLJ94359, Homo sapiens adenylate kinase 1 (AK1), mRNA	AK1;RP11-203J24.1-009;hCG_2039407;RP11-203J24.1-008	Adenylate kinase 1;Adenylate kinase isoenzyme 1	Q53EY8;Q5T9B7;P00568;Q6FGX9	296951	904116	0.328444	1.20107e+06	17667.7	15941	44082.6	7355.26	11460.1	4194.61	15778.2	23875.1	20748.7	39645.9	2353.5	5229.19	0	11132.8	0	0	15611.1	4057.94	0	3976.61	0	0	0	0	11343.4	12250.8	3463.26	0	0	7641.3	4631.36	10668.4	0	0	3842.2	0	12427.8	14254.7	49719.9	25968.6	0	34085.9
Ly-GDI;Rho GDP-dissociation inhibitor 2;Rho-GDI beta;cDNA, FLJ92068, highly similar to Homo sapiens Rho GDP dissociation inhibitor (GDI) beta (ARHGDIB),mRNA	ARHGDIB;GDIA2;GDID4;RAP1GN1	Rho GDP-dissociation inhibitor 2;21 kDa protein;21 kDa protein;13 kDa protein	P52566;B2R4F3;B5BU79	5.66663e+07	1.18304e+08	0.478989	1.7497e+08	1.38545e+06	1.76421e+06	3.06088e+06	1.75152e+06	1.36551e+06	1.20533e+06	2.02613e+06	2.12029e+06	2.62956e+06	3.17e+06	1.02855e+06	1.29135e+06	1.31022e+06	1.81661e+06	1.45052e+06	993553	1.40737e+06	1.07856e+06	596942	687568	2.24057e+06	666475	746848	567576	1.24883e+06	1.43914e+06	859320	902258	1.02692e+06	925492	1.06145e+06	1.17918e+06	5.06993e+06	5.39097e+06	1.20119e+06	1.57483e+07	3.09971e+06	1.9796e+06	2.51938e+06	2.43811e+06	0	2.29827e+06
SDHA protein;cDNA FLJ16373 fis, clone THYMU3000269, highly similar to Succinate dehydrogenase (ubiquinone) flavoprotein subunit, mitochondrial (EC 1.3.5.1);cDNA FLJ58919, moderately similar to Succinate dehydrogenase (ubiquinone) flavoprotein subunit, mitochondrial (EC1.3.5.1)		SDHA protein;cDNA FLJ16373 fis, clone THYMU3000269, highly similar to Succinate dehydrogenase (ubiquinone) flavoprotein subunit, mitochondrial;28 kDa protein;Similar to Succinate dehydrogenase complex, subunit A, flavoprotein precursor;17 kDa protein;cDNA	Q8IW48;B3KYA5;B4DNB2	1.86337e+06	1.05168e+06	1.77181	2.91504e+06	73240.9	73361.6	9249.65	25655.8	47782.6	127268	58675.6	79248.5	31069.4	7493.92	76958.3	99500.1	45328.3	54040.7	69974.8	38722.6	69193.1	70998.6	98697.7	134577	86735.1	59171.1	81042.7	23294.9	16184.8	82822.7	11080.4	45117.9	12489.4	31745.5	39655.7	34400.6	0	0	48588.6	0	25930.9	7409.24	8405.59	33794.4	0	0
78 kDa glucose-regulated protein;Endoplasmic reticulum lumenal Ca(2+)-binding protein grp78;Heat shock 70 kDa protein 5;Immunoglobulin heavy chain-binding protein;cDNA FLJ60062, highly similar to 78 kDa glucose-regulated protein;HSPA5 protein	GRP78;HSPA5	HSPA5 protein	P11021;B4DEF7;Q2KHP4	4.01052e+08	6.88532e+08	0.582474	1.08958e+09	1.43532e+07	1.45835e+07	1.84509e+07	1.29933e+07	1.11601e+07	1.26853e+07	1.58221e+07	1.88895e+07	1.71333e+07	1.81629e+07	1.08333e+07	1.49679e+07	1.06288e+07	9.8875e+06	7.55753e+06	9.33506e+06	1.28229e+07	1.05933e+07	9.48e+06	1.09285e+07	1.07742e+07	8.40466e+06	5.70362e+06	5.24812e+06	9.86365e+06	1.39185e+07	7.89779e+06	1.08702e+07	7.96962e+06	1.32304e+07	8.57113e+06	1.21594e+07	9.15362e+06	7.40849e+06	8.60952e+06	1.3447e+07	1.06374e+07	1.7486e+07	1.51013e+07	1.71275e+07	3.64351e+06	1.5657e+07
Intercellular adhesion molecule 2;cDNA FLJ76426, highly similar to Homo sapiens intercellular adhesion molecule 2 (ICAM2), mRNA;Intercellular adhesion molecule 2 variant;ICAM2 protein;Intercellular adhesion molecule 2, isoform CRA_a;cDNA FLJ51691, highly similar to Intercellular adhesion molecule 2	ICAM2;hCG_41817	Intercellular adhesion molecule 2;cDNA FLJ51691, highly similar to Intercellular adhesion molecule 2	P13598;A8KAP5;Q59ED3;Q6FHE2;B7Z316;Q9NZC6	1.67448e+07	1.2408e+07	1.34952	2.91528e+07	562818	483932	290895	776647	62926.1	700242	410687	651497	336352	456174	581934	550609	543455	513425	615328	536405	455080	1.05995e+06	505013	722072	750896	528287	271922	291966	41490.4	363187	287537	78865.4	396113	425539	526856	339857	930341	27253.5	669285	308783	361304	214990	156406	374932	0	72082.4
CD62 antigen-like family member P;Granule membrane protein 140;Leukocyte-endothelial cell adhesion molecule 3;Platelet activation dependent granule-external membrane protein;P-selectin;cDNA, FLJ93328, highly similar to Homo sapiens selectin P (granule membrane protein 140kDa, antigen CD62) (SELP), mRNA;Selectin P (Granule membrane protein 140kDa, antigen CD62);SELP protein;Selectin P (Granule mem…	GMRP;GRMP;SELP;RP1-86F14.2-002;RP1-86F14.2-006;hCG_38007;RP1-86F14.2-005;RP1-86F14.2-007;RP1-86F14.2-004;RP1-86F14.2-008;RP1-86F14.2-003	P-selectin;Selectin P;Selectin P;Selectin P (Granule membrane protein 140kDa, antigen CD62), isoform CRA_a;Selectin P;Selectin P;Selectin P;Selectin P	P16109;B2R785;Q6NUL9;Q5R349;Q8N1E9;Q5R345;Q5R341;Q5R348;Q5R342;Q5R350;Q5R343;Q6ULR6	4.7039e+07	4.35056e+07	1.08122	9.05446e+07	1.40877e+06	1.40761e+06	1.1564e+06	1.17763e+06	962360	1.8194e+06	1.09591e+06	1.74066e+06	1.11855e+06	1.3506e+06	1.4806e+06	1.49692e+06	1.20696e+06	1.09357e+06	792073	802887	1.36808e+06	1.92855e+06	1.28868e+06	2.06134e+06	1.08423e+06	1.57793e+06	1.46449e+06	444946	669799	2.07739e+06	1.53311e+06	2.09435e+06	1.75027e+06	1.62468e+06	1.84044e+06	1.58532e+06	384857	567703	1.58194e+06	809540	760851	1.35995e+06	1.0035e+06	887996	0	866078
Aryl sulfotransferase 1;HAST1/HAST2;Phenol sulfotransferase 1;Phenol-sulfating phenol sulfotransferase 1;ST1A3;Sulfotransferase 1A1;Thermostable phenol sulfotransferase;Phenol-sulfating phenol sulfotransferase 1 variant;Phenol sulfotransferase	OK/SW-cl.88;STP;STP1;SULT1A1	Sulfotransferase 1A1;Phenol-sulfating phenol sulfotransferase 1 variant (Fragment);sulfotransferase family, cytosolic, 1A, phenol-preferring, member 1 isoform b	P50225;Q59GG0;Q9UMT9	3.69451e+06	1.16097e+07	0.318227	1.53042e+07	40625.9	66885.4	411176	89960.3	72788.7	30854.2	102071	84695.1	65378.1	246856	288576	361424	111133	9516.45	25552.8	225588	0	63786.2	37127.5	18011.8	131759	50291.3	88049.6	55840.4	92730	189714	65467.4	108312	155956	32259.2	120358	64448.1	0	124676	62642.7	1.99775e+06	339071	235212	963172	247345	0	353615
Dehydrogenase/reductase SDR family member 7B	CGI-93;DHRS7B;UNQ212/PRO238	Dehydrogenase/reductase SDR family member 7B;35 kDa protein;28 kDa protein	Q6IAN0	418850	201079	2.08301	619929	9115.46	9466.64	13283.5	8588.91	13689.1	1598.39	2092.83	19732.8	3633.4	13533.1	0	7613.33	6364.05	0	17064.8	10339.4	17029.2	4121.65	25564.6	27392.4	0	22719.1	17631.2	19748.1	6574.84	17713.6	10157.9	15018.3	9212.67	25444.7	22463.8	19877.6	0	0	22064.9	0	15350.4	0	0	8003.56	0	0
6-phosphofructokinase type C;6-phosphofructokinase, platelet type;Phosphofructo-1-kinase isozyme C;Phosphofructokinase 1;Phosphohexokinase;cDNA FLJ35278 fis, clone PROST2006579, highly similar to 6-phosphofructokinase type C (EC 2.7.1.11);Phosphofructokinase-P;PFKP protein;Phosphofructokinase, platelet;Similar to phosphofructokinase, platelet	PFKF;PFKP;PFK-P;RP11-298E9.2-004;RP11-298E9.2-009	6-phosphofructokinase type C;cDNA FLJ35278 fis, clone PROST2006579, highly similar to 6-phosphofructokinase type C;Phosphofructokinase, platelet	Q01813;Q5VSR8;B3KS15;O14943;Q49A78;Q5VSR7;Q8WTZ9;B1APP6	3.74381e+07	7.80896e+07	0.479425	1.15528e+08	1.4625e+06	1.39536e+06	3.21065e+06	919651	850036	1.71262e+06	2.73444e+06	1.47344e+06	2.82482e+06	1.81032e+06	711420	789725	1.06007e+06	433159	574979	304075	1.58223e+06	784331	783134	998509	34485.7	1.06051e+06	925010	353076	431953	1.41587e+06	910963	834091	882699	958423	813778	949584	198594	56417.1	1.19714e+06	0	1.23516e+06	2.38719e+06	1.40505e+06	2.50523e+06	0	1.86495e+06
Putative uncharacterized protein HPRT1;Hypoxanthine-guanine phosphoribosyltransferase;HPRT1 protein	HPRT1;HPRT	Putative uncharacterized protein HPRT1;Hypoxanthine-guanine phosphoribosyltransferase	A8MSU4;P00492;Q6LET3	1.35022e+06	2.82436e+06	0.478063	4.17457e+06	40782.3	47421.6	109870	72592	21674.1	35853.7	83538.4	72668.7	80496.8	131225	29485.3	37819.1	37446.3	39541.6	25093.2	0	45395.1	31234.6	23049.1	29606.2	0	26023.9	18236.3	0	28209.3	35379.4	27019.7	39993.7	25044.6	32623.6	26121.1	57378.4	0	0	39394.9	0	83619.3	77606.9	68586.2	84085.5	0	106039
Iron-sulfur subunit of complex II;Succinate dehydrogenase [ubiquinone] iron-sulfur subunit, mitochondrial;Succinate dehydrogenase complex subunit B;Succinate dehydrogenase complex, subunit B, iron sulfur (Ip)	SDH;SDH1;SDHB	Succinate dehydrogenase [ubiquinone] iron-sulfur subunit, mitochondrial	P21912;Q0QEY7;Q70SX8	2.77876e+06	1.36601e+06	2.03422	4.14477e+06	151336	69545.1	74986.2	185561	0	103866	55541.2	82091.8	70432	101935	113472	84689.1	57801.9	48590.6	93703.2	58727.6	159368	74437.8	155524	115532	0	69181.9	68713.7	0	37342.7	96968.4	0	240309	89466.1	0	82907.9	48986.2	0	0	187744	0	0	58919.4	91214.1	77643.4	0	0
Dihydrolipoamide dehydrogenase;Dihydrolipoyl dehydrogenase, mitochondrial;Glycine cleavage system L protein;Dihydrolipoyl dehydrogenase;cDNA FLJ50515, highly similar to Dihydrolipoyl dehydrogenase, mitochondrial (EC 1.8.1.4);cDNA FLJ56112, highly similar to Dihydrolipoyl dehydrogenase, mitochondrial (EC 1.8.1.4)	DLD;GCSL;LAD;PHE3	Dihydrolipoyl dehydrogenase, mitochondrial;cDNA FLJ56112, highly similar to Dihydrolipoyl dehydrogenase, mitochondrial;Dihydrolipoyl dehydrogenase	P09622;B2R5X0;B4DFL1;B4DHG0;B4DMK9;B4DT69	8.75517e+06	6.04943e+06	1.44727	1.48046e+07	436200	325691	322127	384829	150098	564307	291462	355299	149383	247616	194421	417404	200609	107366	179150	114174	207185	488207	251220	487216	121420	218029	215684	0	150726	263215	257963	370199	314218	282530	104230	188532	0	0	394465	0	118919	129213	214640	180162	0	60404.9
Beta-thromboglobulin;Connective tissue-activating peptide III;Connective tissue-activating peptide III(1-81);C-X-C motif chemokine 7;LA-PF4;Leukocyte-derived growth factor;Low-affinity platelet factor IV;Macrophage-derived growth factor;Neutrophil-activating peptide 2;Neutrophil-activating peptide 2(1-63);Neutrophil-activating peptide 2(1-66);Neutrophil-activating peptide 2(73);Neutrophil-activat…	CTAP3;CXCL7;PPBP;SCYB7;TGB1;THBGB1	Platelet basic protein	P02775	1.87848e+09	3.27639e+09	0.573338	5.15487e+09	6.12046e+07	7.95367e+07	1.0183e+08	9.07943e+07	2.3298e+07	6.7934e+07	6.34952e+07	8.42459e+07	8.65099e+07	9.12627e+07	5.53192e+07	5.24718e+07	5.89441e+07	6.4098e+07	3.89641e+07	4.49694e+07	6.07293e+07	5.40667e+07	5.96291e+07	5.56199e+07	4.36245e+07	4.32089e+07	3.37009e+07	1.56522e+07	1.62829e+07	5.84222e+07	4.84241e+07	4.21084e+07	5.7085e+07	4.99998e+07	2.82985e+07	4.05901e+07	2.66724e+07	3.40533e+07	4.54331e+07	8.4106e+07	3.80226e+07	1.02287e+08	5.45658e+07	6.39304e+07	3.83847e+07	6.95892e+07
Cell migration-inducing gene 5 protein;p21-Rac1;Ras-like protein TC25;Ras-related C3 botulinum toxin substrate 1;cDNA FLJ77333, highly similar to Homo sapiens ras-related C3 botulinum toxin substrate 1 (rho family, small GTP binding protein Rac1) (RAC1), transcript variant Rac1b, mRNA;Ras-related C3 botulinum toxin substrate 1 (Rho family, small GTP binding protein Rac1);Ras-related C3 botulinum …	MIG5;RAC1;TC25;hCG_14926;tcag7.839	Isoform B of Ras-related C3 botulinum toxin substrate 1;Isoform A of Ras-related C3 botulinum toxin substrate 1;Ras-related C3 botulinum toxin substrate 1 (Rho family, small GTP binding protein Rac1), isoform CRA_b	P63000-2;P63000;A4D2P0;P63000-1;A4D2P1;A4D2P2	6.25654e+07	1.09866e+08	0.56947	1.72431e+08	2.59073e+06	2.24247e+06	2.38633e+06	2.43705e+06	1.25224e+06	1.54595e+06	2.9782e+06	2.55412e+06	2.36781e+06	2.07929e+06	1.58742e+06	2.12689e+06	1.23421e+06	1.95315e+06	1.42675e+06	889352	1.79871e+06	1.15636e+06	1.5714e+06	1.38153e+06	2.05592e+06	1.26833e+06	1.21788e+06	1.16583e+06	1.26471e+06	1.57959e+06	1.13216e+06	1.36956e+06	1.36535e+06	1.14328e+06	984329	1.87383e+06	3.68919e+06	3.3924e+06	1.50305e+06	7.6279e+06	3.21642e+06	2.29614e+06	2.21671e+06	2.27165e+06	1.67573e+06	1.97761e+06
Basement membrane autoantigen p105;Galectin-3-binding protein;Lectin galactoside-binding soluble 3-binding protein;Mac-2-binding protein;Tumor-associated antigen 90K;cDNA FLJ53478, highly similar to Galectin-3-binding protein;cDNA FLJ53427, highly similar to Galectin-3-binding protein;cDNA FLJ31415 fis, clone NT2NE2000284, highly similar to Galectin-3-binding protein;cDNA FLJ54583, highly similar…	LGALS3BP;M2BP	Galectin-3-binding protein;cDNA FLJ54583, highly similar to Galectin-3-binding protein;cDNA FLJ53509, highly similar to Galectin-3-binding protein	Q08380;B4DVE1;B4DWA8;B3KP88;B4DDG4;B4DI70	3.17733e+08	3.78501e+09	0.083945	4.10274e+09	360841	573810	126450	2.94518e+06	913850	308835	120387	541748	400852	831308	102891	192975	955840	2.26453e+06	1.08211e+07	858633	236155	590627	293773	209393	2.40316e+08	132245	186974	2.46328e+06	713287	8.51818e+06	596777	650032	180307	1.20571e+06	688070	591714	2.10037e+07	1.60164e+07	820941	1.65224e+07	2.24862e+07	1.24547e+06	1.95857e+06	1.3066e+06	1.8901e+09	2.44854e+08
Cavin-2;Phosphatidylserine-binding protein;PS-p68;Serum deprivation-response protein;cDNA FLJ78516	SDPR	Serum deprivation-response protein	O95810;A8K2W3	7.52019e+08	7.6931e+08	0.977524	1.52133e+09	2.68305e+07	2.10036e+07	2.3107e+07	2.01729e+07	4.132e+07	2.32467e+07	2.15424e+07	1.89615e+07	3.10096e+07	2.40066e+07	2.27449e+07	1.55868e+07	1.6382e+07	1.863e+07	1.69821e+07	1.69007e+07	2.65581e+07	2.2248e+07	2.08468e+07	1.99888e+07	1.63322e+07	1.95835e+07	1.74924e+07	1.60286e+07	2.997e+07	2.30634e+07	2.0931e+07	2.13449e+07	1.92547e+07	2.27786e+07	2.15122e+07	2.66192e+07	1.48957e+07	1.22786e+07	2.18653e+07	6.73737e+06	1.75676e+07	1.56558e+07	1.8169e+07	2.03819e+07	7.61488e+06	1.89854e+07
Activation peptide;Angiostatin;Plasmin heavy chain A;Plasmin heavy chain A, short form;Plasmin light chain B;Plasminogen;cDNA, FLJ93426, highly similar to Homo sapiens plasminogen (PLG), mRNA;cDNA FLJ58778, highly similar to Plasminogen (EC 3.4.21.7);Putative uncharacterized protein DKFZp779M0222;Apolipoprotein;Apolipoprotein (A);Apolipoprotein A-II;Putative uncharacterized protein PLGL;PLG prote…	PLG;DKFZp779M0222;Apo(a);APOA2;PLGL	Plasminogen	P00747;B2R7F8;B4DPH4;Q68DS2;Q9UBQ9;Q9UMI2	1.29979e+08	8.48302e+07	1.53222	2.14809e+08	1.74286e+06	2.13029e+06	971368	1.73392e+06	2.34138e+06	4.09505e+06	1.46628e+06	2.49343e+06	1.14096e+06	723308	2.22273e+06	3.18715e+06	2.8344e+06	5.30124e+06	5.24643e+06	2.00308e+06	2.37107e+06	2.57137e+06	3.21401e+06	3.50896e+06	9.6314e+06	3.92908e+06	1.80103e+06	4.47757e+06	3.24773e+06	2.33515e+06	1.70607e+06	2.49365e+06	2.15489e+06	2.89354e+06	3.10974e+06	1.72255e+06	2.39242e+07	1.33648e+07	1.88785e+06	5.09066e+06	2.3298e+06	584964	1.55524e+06	1.47779e+06	6.06016e+06	691029
Talin-1;Talin 1	KIAA1027;TLN;TLN1;RP11-112J3.1-001	Talin-1	Q9Y490;Q5TCU6	1.03477e+10	1.58672e+10	0.652142	2.62149e+10	3.51223e+08	3.23417e+08	4.78674e+08	3.42784e+08	3.76834e+08	2.9751e+08	3.71634e+08	3.73349e+08	4.24424e+08	4.69714e+08	2.74132e+08	2.64892e+08	2.4753e+08	2.71509e+08	2.31692e+08	2.25478e+08	2.9039e+08	2.41444e+08	2.66895e+08	2.43112e+08	2.19265e+08	2.82387e+08	2.01723e+08	1.63805e+08	3.28939e+08	3.21887e+08	2.64526e+08	2.38327e+08	2.53684e+08	2.53832e+08	2.97024e+08	3.43483e+08	2.54232e+08	2.55935e+08	3.02004e+08	1.61792e+08	4.1177e+08	3.73654e+08	2.88152e+08	4.04886e+08	5.29488e+08	3.57103e+08
Activated protein C-binding protein;Anticardiolipin cofactor;APC inhibitor;Apolipoprotein H;Beta-2-glycoprotein 1;Beta-2-glycoprotein I;cDNA FLJ51265, moderately similar to Beta-2-glycoprotein 1 (Beta-2-glycoprotein I)	APOH;B2G1	Beta-2-glycoprotein 1;>P17690 SWISS-PROT:P17690 (Bos taurus) Beta-2-glycoprotein 1 precursor;cDNA FLJ51265, moderately similar to Beta-2-glycoprotein 1	P02749;P17690;B4DPN0	2.34826e+08	1.43143e+08	1.6405	3.77969e+08	6.83637e+06	3.01571e+06	1.11531e+06	3.30529e+06	2.19495e+07	37914.7	3.78937e+06	3.8442e+06	2.09179e+06	1.24097e+06	7.79769e+06	18341.7	4.8507e+06	6.32152e+06	7.03563e+06	5.24649e+06	5.86774e+06	8.31293e+06	4.21615e+06	9.80879e+06	7.81113e+06	6.91561e+06	6.19002e+06	2.16779e+07	2.07818e+07	6.78084e+06	4.87295e+06	5.13507e+06	3.74388e+06	7.304e+06	7.40955e+06	2.7375e+06	1.46048e+07	6.60372e+06	5.55515e+06	6.03928e+06	3.05377e+06	1.70961e+06	2.70965e+06	1.88416e+06	5.58732e+06	7.30708e+06
Malic enzyme 2;NAD-dependent malic enzyme, mitochondrial;Malic enzyme	ME2;hCG_23687	NAD-dependent malic enzyme, mitochondrial;Malic enzyme	P23368;B2R8J2;Q9BWL6	6.05808e+07	6.13442e+07	0.987556	1.21925e+08	2.23246e+06	1.44684e+06	991023	1.35269e+06	1.33315e+06	2.05318e+06	1.45556e+06	2.52151e+06	615849	1.18944e+06	1.03341e+06	1.74957e+06	784679	1.06698e+06	2.11548e+06	1.57108e+06	2.14539e+06	2.19902e+06	2.22336e+06	4.08183e+06	2.53849e+06	1.79137e+06	2.25148e+06	969060	664709	2.50822e+06	1.8463e+06	2.4385e+06	1.93799e+06	2.05314e+06	1.90293e+06	1.54996e+06	2.27914e+06	56246.2	1.6308e+06	3.27827e+06	943948	825853	2.39126e+06	760639	1.27738e+07	1.72915e+06
Endoplasmic reticulum resident protein 70;Endoplasmic reticulum resident protein 72;Protein disulfide-isomerase A4;cDNA FLJ78033, highly similar to Homo sapiens protein disulfide isomerase family A, member 4, mRNA	ERP70;ERP72;PDIA4	Protein disulfide-isomerase A4	P13667;A8K4K6;Q549T6	8.86508e+06	1.66303e+07	0.533069	2.54953e+07	365082	375590	286381	310481	191178	265850	485171	462929	363680	458842	286824	339004	216708	249230	150561	59239.6	347530	266366	238616	295538	124124	160093	135225	101537	143269	426447	202189	226841	168570	180532	205036	292030	237223	0	247162	296206	355071	496292	345987	528720	0	326706
L1880;RAB5L;Ras-related protein Rab-5C;Ras-related protein Rab-5B;RAB5B protein;Ras-related protein Rab-5A;cDNA, FLJ93000, Homo sapiens RAB5A, member RAS oncogene family (RAB5A), mRNA;Cervical cancer oncogene 10 protein;RAB5A protein;RAB5A, member RAS oncogene family, isoform CRA_a;cDNA FLJ51867, highly similar to Ras-related protein Rab-5A;cDNA FLJ60627, highly similar to Ras-related protein Rab…	RAB5C;RABL;RAB5B;RAB5;RAB5A;HCC-10;hCG_1776267;hCG_25009	Ras-related protein Rab-5C;Ras-related protein Rab-5B;Ras-related protein Rab-5A;cDNA FLJ51867, highly similar to Ras-related protein Rab-5A;19 kDa protein;RAB5B, member RAS oncogene family, isoform CRA_b;Putative uncharacterized protein RAB5A	P51148;P61020;Q6FI54;P20339;Q6FI44;B4DJA5;B4DKD7;C9JMI9	4.17078e+07	4.02905e+07	1.03518	8.19983e+07	1.13491e+06	1.255e+06	734202	1.22381e+06	1.05877e+06	1.73511e+06	1.39174e+06	1.73668e+06	863752	795826	1.16758e+06	1.54017e+06	808856	883355	1.12859e+06	707369	1.1412e+06	1.27809e+06	1.51129e+06	1.60211e+06	1.7361e+06	1.28381e+06	1.35347e+06	746064	1.09066e+06	1.65319e+06	849826	1.32187e+06	1.15497e+06	1.18982e+06	1.11936e+06	994519	1.56156e+06	819100	1.13512e+06	2.1011e+06	1.10322e+06	735325	1.35175e+06	850018	0	389928
Rearranged VH4-34 V gene segment	VH4-34	Putative uncharacterized protein ENSP00000375025;Rearranged VH4-34 V gene segment (Fragment)	A6NCT5;Q7Z3Y6	6.0733e+07	2.23235e+09	0.0272059	2.29308e+09	23882.7	87732.4	0	427181	97601	302858	0	22851.6	786541	0	0	127706	558023	78176.6	1.32223e+07	229647	110071	850685	993180	114091	2.7399e+06	109937	293716	2.63729e+06	533207	3.28323e+06	147294	28637.6	145488	144220	84304	34428.7	402745	3.2116e+07	0	1.82565e+06	1.01465e+07	189642	847252	577980	1.70456e+09	5.39773e+07
cDNA FLJ50617, highly similar to Tubulin beta-7 chain;cDNA, FLJ79164, highly similar to Tubulin beta-7 chain;cDNA, FLJ79215, highly similar to Tubulin beta-7 chain;Tubulin beta polypeptide;Tubulin, beta;Tubulin beta chain;Tubulin beta-5 chain;cDNA FLJ56903, highly similar to Tubulin beta-7 chain;Beta 5-tubulin;Beta-tubulin protein;Tubulin, beta, isoform CRA_a;MRNA encoding beta-tubulin. (from clo…	DADB-118P11.3-003;DAMA-26D6.3-003;DAMC-316D20.4-003;DAQB-47P19.9-003;DASS-191K16.2-003;DAAP-285E11.4-003;TUBB;XXbac-BCX111D4.2-003;XXbac-BPG252P9.4-003;OK/SW-cl.56;TUBB5;DADB-118P11.3-001;DAMA-26D6.3-001;DAMC-316D20.4-001;DAQB-47P19.9-001;DASS-191K16.2-001;DAAP-285E11.4-001;hCG_26016;XXbac-BCX111D4.2-001;XXbac-BPG252P9.4-001;XTP3TPATP1;DADB-118P11.3-002;DAMA-26D6.3-002;DAMC-316D20.4-002;DAQB-47P1…	Tubulin, beta;cDNA FLJ56903, highly similar to Tubulin beta-7 chain;Tubulin, beta;cDNA FLJ53063, highly similar to Tubulin beta-7 chain;cDNA FLJ53012, highly similar to Tubulin beta-7 chain	B4DQN9;B7ZAF0;B7ZAK1;Q5JP53;P07437;B4DY90;Q5SU16;Q6LC01;B4DXZ5;Q1KSF8;Q5ST81;Q6P602;Q96B85;Q9BUU9;B4DMU8;A4UCU2;B4DMJ5	1.64045e+09	1.6526e+09	0.992649	3.29305e+09	3.26264e+07	4.25211e+07	5.01823e+07	3.40306e+07	7.11449e+07	4.99973e+07	4.48276e+07	4.80611e+07	3.85895e+07	4.42157e+07	4.56798e+07	3.7934e+07	3.628e+07	3.44263e+07	3.32595e+07	2.90169e+07	3.77076e+07	3.55406e+07	6.41516e+07	5.4275e+07	3.34485e+07	6.33291e+07	4.79059e+07	7.90921e+07	7.85195e+07	5.14743e+07	4.00496e+07	5.83706e+07	4.66288e+07	4.98031e+07	5.17652e+07	5.46568e+07	3.77167e+07	3.17843e+07	5.14395e+07	3.29468e+07	4.5593e+07	3.44815e+07	3.86038e+07	4.81613e+07	3.75088e+07	5.0409e+07
GX;p21-Rac2;Ras-related C3 botulinum toxin substrate 2;Small G protein;Ras-related C3 botulinum toxin substrate 2 (Rho family, small GTP binding protein Rac2);Ras-related C3 botulinum toxin substrate 2 (Rho family, small GTP binding protein Rac2), isoform CRA_c	RAC2;hCG_1811995;RP1-151B14.8-007;RP1-151B14.8-004;RP1-151B14.8-003	Ras-related C3 botulinum toxin substrate 2;Ras-related C3 botulinum toxin substrate 2 (Rho family, small GTP binding protein Rac2), isoform CRA_c;Ras-related C3 botulinum toxin substrate 2;Ras-related C3 botulinum toxin substrate 2	P15153;B1AH80;B1AH77;B1AH78	1.03446e+07	2.07424e+07	0.498715	3.1087e+07	258250	268711	392242	374129	151467	207102	369935	290884	266943	387368	253475	268261	209948	245484	299813	241329	223622	194763	205359	243157	428023	182203	210110	206847	193877	118627	252574	261472	291889	309885	181737	204246	805740	1.10248e+06	242612	4.57492e+06	508720	337440	422243	329437	0	307761
Adenylate kinase 3;Adenylate kinase 3 alpha-like 1;GTP:AMP phosphotransferase mitochondrial;cDNA FLJ42834 fis, clone BRCAN2019002, highly similar to GTP:AMP phosphotransferase mitochondrial (EC 2.7.4.10);GTP:AMP phosphotransferase;GTP:ATP phosphotransferase;cDNA FLJ58032, highly similar to GTP:AMP phosphotransferase mitochondrial (EC 2.7.4.10)	AK3;AK3L1;AK6;AKL3L	GTP:AMP phosphotransferase mitochondrial;cDNA FLJ58032, highly similar to GTP:AMP phosphotransferase mitochondrial	Q9UIJ7;B3KWD9;Q7Z4Y4;Q7Z531;B4DP58	1.01343e+07	7.1649e+06	1.41444	1.72992e+07	541818	446044	145705	462953	214266	557804	378880	405691	175261	164812	353677	433214	233642	162455	249324	172472	446477	333428	417756	520889	368640	383686	243985	65774.3	72387	332650	228729	407135	175757	332023	218193	165419	107952	0	215401	0	0	143788	199112	282629	0	113309
D8;Ubiquitin-activating enzyme E1 homolog;Ubiquitin-like modifier-activating enzyme 7	UBA7;UBE1L;UBE2	Ubiquitin-like modifier-activating enzyme 7	P41226	3.47353e+06	8.51364e+06	0.407995	1.19872e+07	60354.6	50085	520384	89797.9	167471	37407.4	71066.9	227690	111327	366070	17561.8	136293	100473	122774	7258.2	378498	86502.3	40790.5	104043	112897	42389	86543.8	56296.1	0	7280.17	92959.1	48477.3	35198	0	111746	36597.6	73907.6	0	0	73387.4	0	174200	139525	151608	201516	0	299489
Integrin beta-5	ITGB5	Integrin beta-5	P18084	846533	511832	1.65393	1.35836e+06	24447.3	16885	32359.8	39778.4	19206.1	7065.38	5330.37	42632.9	12251.3	28875.8	8345.64	22892.1	9672.62	0	21609.8	10382	25763.4	32911.4	43408.9	58471	13900.9	35514.7	35736.3	5834.8	12785.6	24521.2	23252	33847.1	13068	32086.2	58313.6	47011.3	0	0	48372.6	0	0	7915.42	0	17644.3	0	20526.7
Four and a half LIM domains protein 1;Skeletal muscle LIM-protein 1;cDNA FLJ55259, highly similar to Four and a half LIM domains protein 1;cDNA FLJ55242, highly similar to Four and a half LIM domains protein 1;Four and a half LIM domains 1, isoform CRA_c;Four and a half LIM domains 1 variant;cDNA FLJ53665, highly similar to Four and a half LIM domains protein 1;cDNA FLJ16189 fis, clone BRTHA20127…	FHL1;SLIM1;hCG_33097;RP11-535K18.1-007;RP11-535K18.1-003;RP11-535K18.1-008;RP11-535K18.1-012;RP11-535K18.1-006;RP11-535K18.1-011;RP11-535K18.1-013	Isoform 2 of Four and a half LIM domains protein 1;four and a half LIM domains 1 isoform 3;four and a half LIM domains 1 isoform 5;Isoform 1 of Four and a half LIM domains protein 1;cDNA FLJ53647, highly similar to Four and a half LIM domains protein 1;Fou	Q13642-2;Q13642;B7Z793;B7Z5T4;Q53FI7;Q13642-1;B7Z6U8;Q6IB30;B7Z5T3;B7Z5V0;Q5JXI8;B7Z4B7;Q5JXI2;Q5JXI3;Q5JXH7;Q5JXH8;Q13642-3;Q5JXH9;Q5JXI0	8.99101e+06	1.86893e+07	0.481077	2.76803e+07	380491	353965	658790	403150	235772	223794	393339	620410	609653	845446	181179	236551	210586	365765	148252	163453	339399	136695	115460	141563	0	131486	112703	39046.4	138237	188997	155781	231187	181479	165375	153485	280330	291241	0	157944	0	437294	586002	340400	520351	0	673259
Aconitase 2, mitochondrial;Aconitate hydratase, mitochondrial;Citrate hydro-lyase;cDNA, FLJ95737, highly similar to Homo sapiens aconitase 2, mitochondrial (ACO2), nuclear geneencoding mitochondrial protein, mRNA;cDNA FLJ60429, highly similar to Aconitate hydratase, mitochondrial (EC 4.2.1.3);cDNA FLJ54329, highly similar to Aconitate hydratase, mitochondrial(EC 4.2.1.3);cDNA FLJ52327, highly sim…	ACO2;RP3-347H13.8-002	Aconitase 2, mitochondrial;Aconitate hydratase, mitochondrial;cDNA FLJ50886, highly similar to Aconitate hydratase, mitochondrial	A2A274;Q99798;B2RBW5;B4DEC3;B4DJW1;B4DLY4;B4DZ08;Q71UF1;B4DW08	2.48401e+07	2.40088e+07	1.03463	4.88489e+07	766000	894961	953921	892971	532335	898146	863943	648996	303889	724224	546172	720424	841294	444776	728884	618733	768966	1.09305e+06	833750	1.0104e+06	1.1574e+06	496803	674496	340969	251431	771284	667890	865023	647695	879565	870907	681757	864424	0	584678	1.57301e+06	706067	530352	486329	593855	0	306064
Putative uncharacterized protein PKHD1L1;Fibrocystin-L;Polycystic kidney and hepatic disease 1-like protein 1	PKHD1L1	Putative uncharacterized protein PKHD1L1;Fibrocystin-L	C9J243;Q86WI1	1.28168e+06	364838	3.51301	1.64652e+06	27055.5	25363.5	74318.8	7258.35	39129.7	0	4330.05	60805.7	15377.9	60140.9	9565.07	6531.38	0	0	29658.1	0	33534.2	119063	75705.3	124165	10077.1	45013.8	10560.5	0	49870.5	63810	10323.4	32049.2	47319.9	65722.3	100304	75248	0	0	59381.4	0	0	4457.68	0	4996.75	0	0
cDNA FLJ57067, highly similar to Beta-2-microglobulin;Beta-2-microglobulin;Beta-2-microglobulin form pI 5.3;Beta 2-microglobulin protein	B2M;CDABP0092;HDCMA22P;beta 2-microglobulin	cDNA FLJ57067, highly similar to Beta-2-microglobulin;Beta-2-microglobulin;Beta-2-microglobulin;Beta-2-microglobulin	B4E0X1;P61769;A6XND9;A6XMH4;A6XMH5;Q9UM88	1.56184e+08	1.43187e+08	1.09078	2.99371e+08	4.28932e+06	7.03464e+06	705929	1.89526e+06	2.74537e+06	8.47295e+06	3.52219e+06	3.02594e+06	3.92285e+06	920472	4.96671e+06	4.93072e+06	4.11563e+06	5.71693e+06	7.28976e+06	5.46563e+06	7.74936e+06	4.7024e+06	5.25635e+06	5.43052e+06	9.5169e+06	3.70745e+06	4.67366e+06	4.25267e+06	2.7025e+06	6.00463e+06	2.61921e+06	3.35726e+06	3.37996e+06	3.62153e+06	3.51546e+06	3.79182e+06	5.18162e+06	4.48123e+06	3.21954e+06	1.57145e+07	4.22683e+06	1.84578e+06	2.20551e+06	2.13995e+06	0	2.57302e+06
Osteoclast-stimulating factor 1;cDNA FLJ75699, highly similar to Homo sapiens osteoclast stimulating factor 1 (OSTF1), mRNA	OSTF1	Osteoclast-stimulating factor 1	Q92882;A8K646	1.04102e+06	2.42362e+06	0.429532	3.46465e+06	39360	35818.3	82874.2	15999.2	7384.67	29747.9	56103	46755.9	46753.9	75038.8	13212	29975.3	38272.4	17002.7	33195.2	0	11831.3	28357.7	17120.7	25651.6	20616.7	25195	16716.6	0	17501.9	16039.5	15391.4	19872.1	19067.9	15603.1	11315.4	25778.6	187471	0	0	426629	79993.6	38239.7	54897.7	40476	0	58501.8
Cytochrome c oxidase polypeptide Vb;Cytochrome c oxidase subunit 5B, mitochondrial;Cytochrome c oxidase subunit Vb;Putative uncharacterized protein COX5B;COX5B protein	COX5B	Cytochrome c oxidase subunit 5B, mitochondrial	P10606;Q53YB7;Q6FHJ9;Q6FHM4	1.74877e+07	3.25974e+07	0.536473	5.00851e+07	456409	868280	379845	456783	120996	26256.2	277763	640828	359127	267695	622532	688114	444936	374612	812691	129354	627452	848348	1.01301e+06	515902	950405	792420	578393	127882	220335	1.12431e+06	678218	679148	0	666286	213966	494592	262115	298815	469833	132942	293887	171023	374559	258247	2.13866e+07	240170
Putative uncharacterized protein BCAP29;B-cell receptor-associated protein 29, isoform CRA_a;B-cell receptor-associated protein 29;B-cell receptor-associated protein 29, isoform CRA_b;cDNA FLJ76637, highly similar to Homo sapiens B-cell receptor-associated protein 29 (BCAP29), transcript variant 2, mRNA	BCAP29;hCG_17195;BAP29;tcag7.984	B-cell receptor-associated protein BAP29 isoform a;Putative uncharacterized protein BCAP29;Putative uncharacterized protein BCAP29;Putative uncharacterized protein BCAP29;B-cell receptor-associated protein 29;Putative uncharacterized protein BCAP29;Putativ	A6NCU1;C9K095;A6NME1;Q9UHQ4;A4D0R4;A6NFI0;C9IYK6;C9JTE9;C9JFP9;C9JGJ9;C9JP06	2.08201e+06	1.31404e+06	1.58443	3.39604e+06	77636.4	79979.7	9359.48	39224.6	61112.2	123057	47625	56232	38381.5	0	88713	109810	58767	23874.8	98517.8	32523	53129.8	84274.1	120690	125419	136361	35203.5	87761.5	0	43546.5	81122.5	31399.4	93045.3	78954.3	30229.8	10245.9	51345.3	41408.5	0	33055.6	0	32995.9	35440.7	35572.3	22905.3	0	4824.31
Complement factor H;H factor 1;cDNA FLJ75416, highly similar to Homo sapiens complement factor H (CFH), mRNA;HF protein	CFH;HF;HF1;HF2	Isoform 1 of Complement factor H	P08603-1;P08603;A8K5T0;Q14006	2.12052e+08	7.68372e+07	2.75976	2.8889e+08	1.33736e+06	1.28475e+06	700096	1.78228e+06	2.80385e+06	2.50045e+06	1.0656e+06	1.17421e+06	824365	821432	1.59815e+06	3.22913e+06	2.07114e+06	3.6429e+06	5.76863e+06	2.5195e+06	1.5323e+06	1.92169e+06	1.49635e+06	2.56762e+06	6.45165e+06	3.47883e+06	1.88111e+06	8.41648e+07	2.7253e+06	3.23822e+06	1.1974e+06	2.46164e+06	1.60941e+06	3.73543e+06	3.78458e+06	1.56936e+06	3.07452e+07	2.30215e+07	1.34614e+06	4.87901e+06	3.675e+06	659186	1.45716e+06	1.55331e+06	9.16164e+06	520334
cAMP-dependent protein kinase type II-beta regulatory subunit;cDNA FLJ46798 fis, clone TRACH3031660, highly similar to cAMP-dependent protein kinase type II-beta regulatory subunit;CAMP-DEPENDENT PROTEIN KINASE TYPE II-BETA REGULATORY CHAIN;Protein kinase, cAMP-dependent, regulatory, type II, beta;Putative uncharacterized protein PRKAR2B;Type II cAMP-dependent regulatory protein kinase beta	PRKAR2B;WUGSC:H_RG363E19.2	cAMP-dependent protein kinase type II-beta regulatory subunit;Type II cAMP-dependent regulatory protein kinase beta	P31323;B3KY43;O60380;Q6DHZ2;Q75MP1;A3R6R8	1.59241e+06	3.7472e+06	0.42496	5.33961e+06	106764	57567.9	89674.5	18889.3	65812.1	34682.7	110964	61642.8	170541	181932	15943	36743.4	43542.7	23039.9	20154.5	0	38716.8	43429.1	40653	70121.8	0	37844.9	19470.9	0	38324.1	43254.6	12000.3	47231.7	14035.5	40768.6	21173.7	49496.8	0	0	37991.8	0	70838.7	71739.9	53348.8	76027.1	0	85411.7
59 kDa serine/threonine-protein kinase;ILK-1;ILK-2;Integrin-linked protein kinase;p59ILK;cDNA FLJ53825, highly similar to Integrin-linked protein kinase 1 (EC 2.7.11.1);cDNA FLJ50979, moderately similar to Integrin-linked protein kinase (EC 2.7.11.1)	ILK;ILK1;ILK2	Integrin-linked protein kinase;Integrin-linked protein kinase family protein;cDNA FLJ50979, moderately similar to Integrin-linked protein kinase	Q13418;B7Z1I0;B7Z418	4.16357e+08	6.71026e+08	0.620479	1.08738e+09	1.40332e+07	1.51122e+07	2.11269e+07	1.26561e+07	1.27567e+07	1.25722e+07	1.78968e+07	1.76669e+07	1.98413e+07	2.21142e+07	1.08076e+07	1.19451e+07	8.84162e+06	1.34525e+07	6.86146e+06	6.9074e+06	1.3584e+07	9.26462e+06	1.11095e+07	9.5111e+06	8.60537e+06	1.07022e+07	8.33859e+06	6.24069e+06	1.07036e+07	1.3314e+07	1.07359e+07	1.00451e+07	9.66649e+06	9.49817e+06	1.11925e+07	1.3706e+07	9.08186e+06	6.80219e+06	9.66334e+06	3.94781e+06	1.76865e+07	1.88274e+07	1.34506e+07	1.77502e+07	0	1.65115e+07
Calcium-activated neutral proteinase 1;Calpain mu-type;Calpain-1 catalytic subunit;Calpain-1 large subunit;Cell proliferation-inducing gene 30 protein;Micromolar-calpain;cDNA, FLJ96627, highly similar to Homo sapiens calpain 1, (mu/I) large subunit (CAPN1), mRNA;Putative uncharacterized protein CAPN1;cDNA FLJ53224, highly similar to Calpain-1 catalytic subunit (EC 3.4.22.52)	CANPL1;CAPN1;PIG30	Calpain-1 catalytic subunit;Putative uncharacterized protein CAPN1	P07384;B2RDI5;A8MSM1;B4DWH5	1.4259e+08	2.38809e+08	0.597086	3.81399e+08	4.97818e+06	4.13828e+06	7.86228e+06	5.26909e+06	1.69629e+06	3.58965e+06	7.99178e+06	6.12651e+06	6.22908e+06	9.78654e+06	3.52686e+06	4.47441e+06	4.21965e+06	5.65296e+06	2.57534e+06	2.9755e+06	5.27153e+06	3.37937e+06	2.90871e+06	3.65932e+06	2.82865e+06	2.61248e+06	2.65013e+06	396312	1.41845e+06	4.39145e+06	3.72898e+06	3.55007e+06	2.86138e+06	4.06403e+06	2.86e+06	4.83422e+06	2.83506e+06	3.00467e+06	4.2423e+06	4.06601e+06	6.74596e+06	7.78144e+06	5.49558e+06	6.75071e+06	7.13023e+06	5.45911e+06
Putative uncharacterized protein APOB;APOB protein	APOB	Putative uncharacterized protein APOB	A8MUN2;Q7Z7Q0	2.66368e+08	2.58241e+08	1.03147	5.24609e+08	3.84127e+06	4.84061e+06	2.67778e+06	5.1838e+06	4.28409e+06	6.50919e+06	3.67263e+06	5.53795e+06	2.96254e+06	3045476	1.05461e+07	9.7743e+06	5.90164e+06	5.44671e+06	1.10077e+07	8.27831e+06	8.09164e+06	1.07957e+07	8.30228e+06	9.52168e+06	1.12539e+07	3.34661e+06	5.15505e+06	3.8047e+06	3.02625e+06	8.58699e+06	8.84981e+06	1.28787e+07	1.21867e+07	1.09858e+07	6.34123e+06	7.34799e+06	2.11531e+07	1.34115e+07	7.81816e+06	1.85805e+07	5.18002e+06	3.85133e+06	7.57858e+06	4.21141e+06	5.53076e+07	4.89235e+06
55 kDa erythrocyte membrane protein;Membrane protein, palmitoylated 1;cDNA FLJ54048, highly similar to 55 kDa erythrocyte membrane protein (p55);Aging-associated gene 12;Palmitoylated membrane protein 1 variant;cDNA FLJ78470, highly similar to Homo sapiens membrane protein, palmitoylated 1, 55kDa (MPP1), mRNA;cDNA, FLJ92600, Homo sapiens membrane protein, palmitoylated 1, 55kDa (MPP1), mRNA;Membr…	DXS552E;EMP55;MPP1;AAG12;hCG_18116	55 kDa erythrocyte membrane protein;palmitoylated membrane protein 1 isoform 2;palmitoylated membrane protein 1 isoform 3;palmitoylated membrane protein 1 isoform 4;Putative uncharacterized protein MPP1	Q00013;B4E325;Q2TSB6;Q53F93;Q5J7V5;A6NFY0;A8MTH1;B4DZV5;C9J9J4	1.03957e+07	1.81538e+07	0.572645	2.85495e+07	236264	265396	500309	333110	472125	191126	409743	367198	390884	513599	177352	261140	196655	1.46569e+06	122937	54795.5	315279	190627	81368.8	133121	354391	110271	179724	598829	1.10115e+06	253203	135201	110187	151012	85725.1	99287.3	250267	0	54119.4	233605	934685	270904	401676	336251	465450	1.33889e+06	344154
Densin-180-like protein;Erbb2-interacting protein;Protein LAP2;ERBB2IP protein;Erbb2 interacting protein;cDNA FLJ61573, highly similar to Protein LAP2;cDNA FLJ58745, highly similar to Protein LAP2	ERBB2IP;ERBIN;KIAA1225;LAP2	ERBB2IP protein;Isoform 2 of Protein LAP2;Isoform 3 of Protein LAP2;Isoform 5 of Protein LAP2;Isoform 4 of Protein LAP2;Isoform 6 of Protein LAP2;Isoform 7 of Protein LAP2;cDNA FLJ58745, highly similar to Protein LAP2	Q96RT1-1;Q96RT1;B7ZLV9;Q1RMD0;Q96RT1-2;A0AVR1;B4E3F1;Q1RMC9;Q96RT1-3;Q96RT1-5;Q96RT1-4;Q96RT1-6;Q96RT1-7;B4DIP2	6.029e+06	5.64735e+06	1.06758	1.16764e+07	143423	140485	155984	167782	217379	146173	102373	202345	90690.9	198534	132560	227440	114663	40571.9	217783	221783	162737	226732	217159	271436	229212	167820	175485	49795	177780	226644	155646	196548	201427	206482	285531	234514	66071.9	0	258010	105905	148479	112489	65518.8	113905	315749	108231
		hypothetical protein XP_002347493	A6NDU6	7.59482e+06	3.24025e+08	0.023439	3.3162e+08	22700.9	0	0	0	0	40458.5	0	0	130244	0	0	0	155842	0	33415.7	0	0	167956	0	0	493210	27135.1	20812.4	2.7992e+06	0	23596.1	13492.5	0	60376.3	0	0	0	0	3.60638e+06	0	0	899606	38058.9	0	18346.6	2.95979e+08	969861
Endothelin-converting enzyme 1;cDNA FLJ59212, highly similar to Endothelin-converting enzyme 1 (EC 3.4.24.71);Endothelin converting enzyme 1, isoform CRA_e;Endothelin-converting enzyme-1c	ECE1;hCG_38869	Isoform B of Endothelin-converting enzyme 1;Isoform D of Endothelin-converting enzyme 1;Isoform A of Endothelin-converting enzyme 1;Isoform C of Endothelin-converting enzyme 1	P42892-1;P42892;B4DKB2;P42892-4;P42892-2;P42892-3;Q2Z2K8	1.21552e+07	8.57107e+06	1.41817	2.07263e+07	371886	208074	381805	727390	215688	402207	259688	563902	242918	371821	417530	295849	190958	128184	492459	69676.1	394010	752704	586550	449599	404565	388954	628807	65446	105371	539400	304313	564682	183669	613017	242447	285609	42675.9	125056	138305	47398.5	225547	168004	42205	224943	0	188300
Selenoprotein P	SELP;SEPP1	selenoprotein P isoform 2;Selenoprotein P	P49908	4.90137e+06	2.78779e+06	1.75816	7.68916e+06	40668.2	89322	82905.8	147797	105461	4473.19	46401	46439.4	10420.4	47903.3	99615.1	87765.7	131939	163425	99441.5	313164	14629.1	328016	237613	162231	541953	245149	55699.3	338609	199293	113909	77079	39514.4	236778	193037	136765	141132	211737	0	111086	169455	93089.6	44194.7	70920.6	84046.3	0	75878.5
Ras-related protein Rab-32;cDNA, FLJ92490, highly similar to Homo sapiens RAB32, member RAS oncogene family (RAB32), mRNA	RAB32	Ras-related protein Rab-32	Q13637;B2R5I8	3.48947e+07	3.32269e+07	1.05019	6.81217e+07	1.0585e+06	1.25068e+06	680599	760411	806391	2.32577e+06	1.02288e+06	1.24011e+06	482227	939787	1.10306e+06	1.6138e+06	1.09812e+06	590265	1.00405e+06	422005	1.24268e+06	979888	1.23439e+06	1.54358e+06	1.11104e+06	997508	1.29394e+06	688052	577483	1.1717e+06	961771	1.05833e+06	1.35227e+06	1.14205e+06	1.01141e+06	1.0288e+06	132769	118547	849880	835806	519452	912718	408414	738721	0	408085
Cytoplasmic antiproteinase;Peptidase inhibitor 6;Placental thrombin inhibitor;Serpin B6;MSTP057	PI6;PTI;SERPINB6	Putative uncharacterized protein DKFZp686I04222;Serpin B6	B2RBA8;Q59F97;Q7Z2Y7;P35237;Q8IXH2;Q9UDI7	4.12076e+06	9.29448e+06	0.443355	1.34152e+07	185059	117571	194331	141139	75655.8	75732.8	264224	141182	154178	528374	117427	238236	53330.9	21417.8	57551.5	264037	100931	10257.6	115919	24311.7	31322.2	31608	28087.8	17991.5	44363.3	260171	130017	186256	47892.6	34829.6	92329	59670.5	0	152754	122596	65519.9	231083	331448	169000	297514	0	161305
Guanine nucleotide-binding protein G(I)/G(S)/G(O) subunit gamma-11;cDNA, FLJ92314, Homo sapiens guanine nucleotide binding protein (G protein), gamma11 (GNG11), mRNA;Guanine nucleotide binding protein (G protein), gamma 11	GNG11;GNGT11;hCG_19197;tcag7.247	Guanine nucleotide-binding protein G(I)/G(S)/G(O) subunit gamma-11	P61952;Q53Y01	1.88024e+07	1.9406e+07	0.968898	3.82084e+07	644818	609359	361336	455843	448356	705743	609887	713875	584276	386316	602967	758143	425791	472475	660073	422087	670819	601546	650445	752244	663988	513388	431315	239269	404812	716188	466400	549083	521795	480134	493985	593380	221422	435528	535333	314138	674233	403500	413586	511452	0	321599
Afamin;Alpha-albumin;Putative uncharacterized protein AFM	AFM;ALB2;ALBA	Afamin	P43652;Q4W5C5	1.29828e+07	5.56654e+06	2.3323	1.85494e+07	95490.9	101924	74818	117623	142110	117740	47596.7	75654.9	58303.6	59770.6	119703	232749	163806	482498	463522	207320	170988	156492	121249	102153	776924	142423	134566	476937	198937	156437	115705	113064	153141	211566	335440	93924.3	5.41206e+06	1.47211e+06	78074.1	208218	398935	29883.5	100942	130557	0	0
Transmembrane protein 63A;cDNA FLJ12440 fis, clone NT2RM1000131, highly similar to Homo sapiens transmembrane protein 63A (TMEM63A), mRNA;TMEM63A protein	KIAA0489;KIAA0792;TMEM63A	Transmembrane protein 63A;13 kDa protein	O94886;B3KMR6;Q2HIZ8	3.7077e+06	1.44182e+06	2.57155	5.14951e+06	199914	101822	76026.7	0	61272.8	180760	122572	141080	0	158771	128348	101731	4095.79	87542.4	4950.78	0	235603	184973	165487	375956	114561	0	185692	139782	2398.08	0	270011	207461	0	276339	123764	0	29323.7	27458.9	0	0	0	105748	0	0	0	0
cAMP-dependent protein kinase catalytic subunit beta;cDNA FLJ54730, highly similar to cAMP-dependent protein kinase, beta-2-catalytic subunit (EC 2.7.11.11);Protein kinase, cAMP-dependent, catalytic, beta;cDNA FLJ52554, highly similar to cAMP-dependent protein kinase, beta-catalytic subunit (EC 2.7.11.11);cAMP-dependent protein kinase catalytic subunit beta isoform 2;cDNA, FLJ95374, Homo sapiens …	PRKACB;RP11-82H13.1-003;RP11-82H13.1-012;hCG_23660;PKACA;PRKACA;KIN27;RP11-82H13.1-005;RP11-82H13.1-008;RP11-82H13.1-010;RP11-82H13.1-011;RP11-82H13.1-013;RP11-82H13.1-009;RP11-82H13.1-007	Isoform 2 of cAMP-dependent protein kinase catalytic subunit beta;cDNA FLJ52554, highly similar to cAMP-dependent protein kinase, beta-catalytic subunit;Isoform 7 of cAMP-dependent protein kinase catalytic subunit beta;Isoform 5 of cAMP-dependent protein k	P22694-2;P22694;B4E2L0;P22694-6;B1APG3;B4DKB0;P22694-7;B1APG2;P22694-5;P22694-1;B2RB89;P22694-3;P22694-4;A6NJF4;B7ZA00;P17612-1;P17612;A8K8B9;P17612-2;Q15136;B1APG4;C9JK39;P22694-8;B1APF9;B1APF8;B1APG0;B1APG1;B1APF7;B1APF6	1.26376e+07	2.18616e+07	0.578076	3.44992e+07	414205	396956	901422	538360	346542	346155	514816	611681	529938	1.03449e+06	263487	357085	292382	468490	183531	620986	233730	251825	232076	320346	356452	285066	165710	93967.5	355378	414021	299566	196573	198830	232905	270459	338051	132872	173304	265994	256225	830827	475913	381529	512373	0	205933
Emerin;EMD protein;Emerin (Emery-Dreifuss muscular dystrophy), isoform CRA_a;Emerin (Emery-Dreifuss muscular dystrophy), isoform CRA_b	EDMD;EMD;STA;hCG_41343;XX-FW88778H2.1-001;XX-FW88778H2.1-010	Emerin;Emerin (Emery-Dreifuss muscular dystrophy), isoform CRA_b;Putative uncharacterized protein EMD	P50402;Q6FI02;Q5HY57;C9JTU5	1.45127e+06	255324	5.68403	1.70659e+06	2745.09	18662.5	22472.2	4517.41	422580	65727.6	7626.89	18414.8	15794.4	19139.4	32103.5	0	4923.39	5746.62	0	0	12638.8	17581.4	30764.1	31217.6	0	30591.7	10924.5	219918	313170	19572.6	17190.3	44122.7	35853.6	0	3924.14	14438.1	0	0	8905.45	0	6890.26	7581.89	18781.3	8697.38	0	7201.8
Response gene to complement 32 protein	C13orf15;RGC32	Isoform 1 of Response gene to complement 32 protein;Isoform 2 of Response gene to complement 32 protein	Q9H4X1-1;Q9H4X1;Q9H4X1-2	1.52703e+06	469768	3.25062	1.9968e+06	55568.2	42100.2	7051.93	5733.63	331758	123369	9722.78	39879.5	39722	8970.56	46938.9	23599	25322.7	27258.5	22728	16347.3	16077.6	7413.64	99134.2	81253.9	28040.2	56161.6	30203.5	91295.7	236874	0	0	6321.36	12856.5	10437.8	0	18068.7	0	0	6826.11	0	0	0	0	14625.9	0	0
Arf-GAP with SH3 domain, ANK repeat and PH domain-containing protein 2;Development and differentiation-enhancing factor 2;Paxillin-associated protein with ARF GAP activity 3;Pyk2 C-terminus-associated protein;Putative uncharacterized protein DDEF2;cDNA FLJ33802 fis, clone CTONG2000452, highly similar to Development- and differentiation-enhancing factor 2; PYK2 C terminus-associated protein	ASAP2;DDEF2;KIAA0400	Isoform 1 of Arf-GAP with SH3 domain, ANK repeat and PH domain-containing protein 2;Isoform 2 of Arf-GAP with SH3 domain, ANK repeat and PH domain-containing protein 2	O43150-1;O43150;Q53RS3;O43150-2;Q53R39;Q53RT9;Q8N282	503832	1.14669e+06	0.439378	1.65052e+06	11471.8	15277	61632.8	22434.1	33198.9	7550.66	13029	25615.3	32978.9	58106	9683.45	14423	14032.6	6437.1	11304.1	14598.4	14488.3	7143.63	9744.19	8698.61	0	11160.7	1656.04	0	27238.6	9914.05	7398.04	5035.31	6306.58	4312.29	7954.04	20051.9	0	0	10956.3	0	43874.5	32487.5	6471.12	36853.2	0	29923.1
MHC class I antigen;Major histocompatibility complex, class I, A;HLA class I histocompatibility antigen, A-2 alpha chain;MHC class I antigen A*2;Truncated MHC class I antigen;MHC class I;Leukocyte antigen, HLA-A2 variant;MHC class I antigen HLA-A heavy chain;HLA-A*0225 alpha1 & alpha2 domain;HLA-A2new protein;MHC class I antigen HLA-A;MHC class I HLA-A;Leukocyte antigen;HLA-A2 antigen;HLA-A;MHC c…	HLA-A;DADB-123D8.3-002;DAMC-190N15.1-002;HLAA;HLA;HLA-A*0226;HLA-A*0225;MHC class I HLA-A;HLA-A*02;HLA-B;DADB-123D8.3-001;HLA-A2;DAMC-190N15.1-001;DADB-123D8.3-003;DAMC-190N15.1-003	Major histocompatibility complex, class I, A;Major histocompatibility complex, class I, A;HLA class I histocompatibility antigen, A-2 alpha chain;Major histocompatibility complex, class I, A;Major histocompatibility complex, class I, A;Major histocompatibi	A0N0E2;A2V815;A4UTT5;A5A4G3;A5I8L1;A5JUX0;A6YT91;A7X594;A9R9N7;B2G3G4;B2LT55;B6E278;C5IWX5;C5IWX6;C5IWX9;C6H0P0;B0UZQ5;P01892;A0EVJ8;A0EVJ9;A0PFV7;A1E126;A1E127;A1Z0L6;A2BCQ4;A2TEL8;A2TJ23;A2VBX6;A3FEL9;A4USH3;A4UUL3;A4ZW41;A5A4L6;A5JSF5;A5JSF8;A5JSF9;A5JSG5;A5PHT6;A5YVG3;A5YVG5;A7L3S8;A7L3T2;A7LKN0;A7MAP2;A7UDS4;A8E0Y4;A8VYP1;A8YQI5;A9YQ94;A9YQA3;B0BKZ4;B0F9N2;B0LV24;B1B6Q4;B1PQ26;B1PQ32;B1Q4W3;…	3.94053e+08	3.4495e+08	1.14235	7.39003e+08	5.70455e+06	1.56666e+07	6.37401e+06	6.27919e+06	4.07102e+06	2.44299e+07	6.16873e+06	2.05081e+07	9.24474e+06	3.93616e+06	1.45839e+07	9.96277e+06	6.30637e+06	7.47312e+06	7.67824e+06	1.14711e+07	1.84657e+07	8.4095e+06	1.27138e+07	9.14742e+06	1.16958e+07	6.53875e+06	1.32457e+07	1.2736e+07	8.88893e+06	2.24513e+07	6.34056e+06	1.44991e+07	9.33301e+06	2.2307e+07	8.45442e+06	1.56611e+07	1.28628e+07	1.58512e+07	4.592e+06	3.83643e+07	8.56424e+06	9.4346e+06	7.24585e+06	3.90738e+06	2.45345e+06	5.26179e+06
		serum amyloid A2 isoform a		1.03094e+07	1.17243e+08	0.087932	1.27553e+08	61804.6	322293	125016	0	56648.6	62604.4	38076.8	45870.2	230251	0	127623	619094	463798	293668	199768	379170	55485.9	12695.2	251098	0	533670	203304	2.81788e+06	388822	0	65839.6	113864	107699	125757	174042	156869	0	785902	1.46909e+06	21745.7	6.47218e+07	151286	1.34235e+06	904866	1.31547e+06	0	683773
Glutathione S-transferase Mu 3;GST class-mu 3;GSTM3-3;cDNA FLJ51755, highly similar to Glutathione S-transferase Mu 3 (EC 2.5.1.18);Glutathione S-transferase M3 variant;cDNA, FLJ93985, Homo sapiens glutathione S-transferase M3 (brain) (GSTM3), mRNA;Glutathione S-transferase M3 (Brain);GSTM3 protein;Brain type mu-glutathione S-transferase	GST5;GSTM3;hCG_40244;RP4-735C1.2-001	Glutathione S-transferase Mu 3;Brain type mu-glutathione S-transferase	P21266;B4E2J2;Q59EJ5;Q6FGJ9;A4UJ43	271741	865338	0.314028	1.13708e+06	11265.9	15856.3	36497.2	0	1683.82	1630.97	7100.55	30976.6	28744.5	12269.9	0	13321.8	0	5363.62	4942.2	19840.7	11774.5	5300.6	7193.47	9691.93	0	14794.9	0	0	7852.15	5430.52	0	0	0	3191.5	5842.53	11174.5	0	0	0	0	31187.8	10169.7	27880.3	24572.2	0	36656.5
Alpha-actinin-4;F-actin cross-linking protein;Non-muscle alpha-actinin 4;ACTN4 protein;cDNA FLJ58087, highly similar to Alpha-actinin-4	ACTN4	Alpha-actinin-4;cDNA FLJ58087, highly similar to Alpha-actinin-4	O43707;Q96BG6;B4E337	2.14127e+08	3.26661e+08	0.655502	5.40787e+08	6.89864e+06	5.56707e+06	9.48403e+06	5.22465e+06	9.33688e+06	6.37595e+06	8.34676e+06	8.04277e+06	8.70056e+06	9.99163e+06	5.60754e+06	5.74407e+06	5.75454e+06	5.00533e+06	5.23126e+06	4.45884e+06	7.23766e+06	5.32334e+06	4.81466e+06	4.98711e+06	7.18948e+06	5.1001e+06	4.07503e+06	4.26416e+06	8.39016e+06	5.87668e+06	5.32945e+06	4.16523e+06	4.27382e+06	4.62799e+06	5.12168e+06	5.68691e+06	6.16889e+06	6.27084e+06	5.45295e+06	7.54355e+06	6.58208e+06	7.14836e+06	1.02648e+07	8.4341e+06	6.6195e+06	6.68317e+06
ACTN1 protein;cDNA FLJ59209, highly similar to Alpha-actinin-1;Actinin alpha 1 isoform b;Alpha-actinin cytoskeletal isoform;Alpha-actinin-1;F-actin cross-linking protein;Non-muscle alpha-actinin-1;cDNA FLJ54432, highly similar to Alpha-actinin-1;Alpha-actinin 1;Actinin alpha 1 isoform 3;cDNA FLJ40884 fis, clone UTERU2000607, highly similar to Alpha-actinin-1;Actinin 1 smooth muscle variant;Actini…	ACTN1;hCG_22243	actinin, alpha 1 isoform a;Alpha-actinin-1;Actinin alpha 1 isoform 3;actinin, alpha 1 isoform c	A1L0V1;B4DHH3;Q1HE25;P12814;B7Z2W3;Q5ZEZ4;B7TY16;B3KUX9;B3V8S3;B4DFY0;B4DRP5;B7Z565;Q86TX4	4.55489e+09	6.74865e+09	0.674933	1.13035e+10	1.547e+08	1.28328e+08	1.83317e+08	1.20203e+08	2.0968e+08	1.46723e+08	1.67794e+08	1.53301e+08	1.82152e+08	2.03218e+08	1.16794e+08	1.27504e+08	1.1237e+08	1.15355e+08	9.15524e+07	1.01497e+08	1.38569e+08	1.10769e+08	1.0915e+08	1.08107e+08	1.08367e+08	1.06354e+08	8.28702e+07	1.24094e+08	1.83236e+08	1.26585e+08	1.11644e+08	1.06148e+08	1.0157e+08	1.16743e+08	1.30723e+08	1.21058e+08	1.03482e+08	1.32612e+08	1.18321e+08	1.06286e+08	1.23926e+08	1.55563e+08	1.36083e+08	1.74095e+08	2.09384e+08	1.57229e+08
Chloride intracellular channel protein 4;Intracellular chloride ion channel protein p64H1;cDNA FLJ61180, highly similar to Chloride intracellular channel protein 4;cDNA, FLJ96000, Homo sapiens chloride intracellular channel 4 (CLIC4), mRNA;Chloride intracellular channel 4;Chloride intracellular channel 4, isoform CRA_b;CLIC4 protein;cDNA FLJ10762 fis, clone NT2RP4000008, moderately similar to CHL…	CLIC4;hCG_24047;RP11-108J9.1-001;CLIC5;hCG_2001062;MST130;CLIC2;RP13-228J13.7-004	Chloride intracellular channel protein 4;cDNA FLJ38640 fis, clone HHDPC2003472, highly similar to CHLORIDE INTRACELLULAR CHANNEL PROTEIN 4;Isoform 2 of Chloride intracellular channel protein 5;Isoform 1 of Chloride intracellular channel protein 5;Chloride	Q9Y696;B4DWC4;Q6FIC5;Q9NVF8;B3KTR3;Q9NZA1-1;Q9NZA1;Q9NZA1-2;B2RAZ0;Q53G01;Q7Z2R8;Q8NBY3;O15247;A6NN85;A6PVS0;Q86YM0	6.73057e+06	1.20722e+07	0.557527	1.88027e+07	148809	225656	203954	236356	55746.4	106262	293015	191820	396116	278467	202635	224557	156494	205470	235231	188680	115825	73053.9	38462.2	26439.4	416953	36811.8	42112.3	75425.1	140700	92440.5	64299.9	76196	132340	41780.2	25715.1	66063	439069	1.37967e+06	97949.6	684976	308521	260042	249991	235431	0	166204
Glycogen phosphorylase, brain form;Phosphorylase	PYGB	Glycogen phosphorylase, brain form	P11216;B4DSD8;Q59GM9	1.6488e+07	3.16977e+07	0.520164	4.81856e+07	555909	717969	1.04189e+06	402330	454889	698287	783081	1.22704e+06	1.34118e+06	974672	284309	507594	474229	238529	433835	259494	546296	308732	205168	455024	110060	458776	152310	0	292917	664463	535370	335635	269947	284102	367831	567178	0	0	538938	77152.9	769698	668228	1.32678e+06	944807	0	661405
Head and neck tumor and metastasis-related protein;MDC-3.13;NF-kappa-B-inducible DED-containing protein;SCC-S2;TNF-induced protein GG2-1;Tumor necrosis factor alpha-induced protein 8;cDNA FLJ39965 fis, clone SPLEN2027157, highly similar to Homo sapiens tumor necrosis factor, alpha-induced protein 8 (TNFAIP8), mRNA;cDNA FLJ58699, highly similar to Homo sapiens tumor necrosis factor, alpha-induced …	TNFAIP8	cDNA FLJ58699, highly similar to Homo sapiens tumor necrosis factor, alpha-induced protein 8 (TNFAIP8), mRNA;Isoform 2 of Tumor necrosis factor, alpha-induced protein 8;Isoform 3 of Tumor necrosis factor, alpha-induced protein 8	O95379-1;O95379;B3KUI2;B7Z713;O95379-2;O95379-3	1.07632e+06	3.08772e+06	0.348582	4.16404e+06	17045.9	21274.4	59546.5	28016.1	13446.8	5252.89	11893.3	26878.6	33335.1	43881.1	6509.62	28842.2	26877.3	0	32207.1	15687.9	16745.1	20054.9	5238.97	14818.2	44083	4179.1	19111.4	22490.5	24146.3	24949.6	9994.29	4160.42	30479.3	23568.9	23806.3	25352.9	161495	197444	33509	1.19288e+06	42833.9	34698.5	63472	32177	267611	40003.5
Ig heavy chain V-I region V35		Ig heavy chain V-I region V35	P23083	1.54635e+06	4.13119e+08	0.00374311	4.14665e+08	0	35705	0	0	0	119769	13061.6	0	54855.3	0	0	25786.1	77314.4	0	0	36337.2	52662.5	107700	37956	0	0	0	35690.8	0	0	0	15796.9	52295.3	0	0	0	31784.9	0	849631	0	0	450202	116803	63391.8	82256.2	3.81733e+08	75198.1
Beta-1 metal-binding globulin;Serotransferrin;Siderophilin;TF protein;cDNA FLJ56687, highly similar to Serotransferrin;cDNA FLJ54029, highly similar to Serotransferrin;Transferrin, isoform CRA_c;cDNA FLJ54111, highly similar to Serotransferrin;cDNA FLJ53691, highly similar to Serotransferrin;Transferrin;Transferrin variant	PRO1400;TF;hCG_2023558	Serotransferrin	P02787;A0PJA6;B4DEX9;B4DHZ6;B4DI57;B4E1B2;Q06AH7;Q53H26	4.84647e+09	2.83334e+09	1.71051	7.67981e+09	2.84264e+07	4.46255e+07	3.3444e+07	7.01993e+07	5.7957e+07	6.86735e+07	3.18704e+07	4.04308e+07	2.87348e+07	3.23125e+07	2.5866e+07	7.08225e+07	7.01876e+07	1.8558e+08	1.82964e+08	8.62401e+07	6.77918e+07	3.4374e+07	6.49258e+07	7.93901e+07	4.50923e+08	1.57695e+08	3.46064e+07	1.96324e+08	7.64038e+07	6.20043e+07	4.3297e+07	5.09751e+07	6.22394e+07	8.68825e+07	1.01873e+08	3.63736e+07	1.54513e+09	6.05012e+08	3.19106e+07	2.29469e+08	1.52138e+08	1.72863e+07	4.85997e+07	4.57945e+07	1.17073e+08	1.28565e+07
Protein kinase C alpha type;Protein kinase C, alpha;Aging-associated gene 6 protein;Protein kinase C, alpha variant;PRKCA protein	PKCA;PRKACA;PRKCA;hCG_29268	Protein kinase C alpha type;PRKCA protein	P17252;B5BU22;Q2TSD3;Q59FI5;Q7Z727	6.8223e+07	3.57933e+07	1.90603	1.04016e+08	437796	277801	456497	7.29527e+06	111691	670905	172364	249205	4.43535e+06	128920	4.06499e+06	919255	841506	89485.3	2.23282e+06	2.52556e+06	51752.5	228625	772720	1.11441e+06	1.00252e+07	1.32404e+06	948670	1.6576e+06	1.48176e+06	1.29738e+06	2.60446e+06	583358	1.38166e+06	263035	666123	855244	1.53783e+07	1.47656e+06	1.20273e+06	2.98908e+06	896125	74241.7	95188.7	319675	0	183981
Met-induced mitochondrial protein;Mitochondrial carrier homolog 2;cDNA FLJ51849, highly similar to Mitochondrial carrier homolog 2;Mitochondrial carrier homolog 2 variant	HSPC032;MIMP;MTCH2	Mitochondrial carrier homolog 2	Q9Y6C9;B4DHQ0;Q53G34	1.32229e+06	1.22542e+06	1.07905	2.54772e+06	19366.8	11211.9	74865.3	82219.6	19264.2	7495.05	10792	44448.1	18092.9	51117	3701.04	53414.8	30383.3	0	41540.7	67456.1	28886.9	26225.4	45351.6	49386	22118	54252.7	33266.4	29890.2	17346.1	53885.6	37546.4	51376.4	46230.1	94050.9	57554.2	54772.3	0	0	84786.7	0	0	0	0	29905.7	350292	20262.4
cDNA FLJ51825, highly similar to Single-stranded DNA-binding protein, mitochondrial;Single-stranded DNA binding protein 1, isoform CRA_c;PWP1-interacting protein 17;Single-stranded DNA-binding protein, mitochondrial;cDNA, FLJ93504, Homo sapiens single-stranded DNA binding protein 1 (SSBP1), mRNA;Single-stranded DNA binding protein 1;Single-stranded DNA binding protein 1, isoform CRA_a;Putative un…	hCG_2014251;SSBP1;SSBP;tcag7.401	cDNA FLJ51825, highly similar to Single-stranded DNA-binding protein, mitochondrial;Single-stranded DNA-binding protein, mitochondrial;16 kDa protein;Putative uncharacterized protein SSBP1	B7Z268;Q04837;A4D1U3;Q567R6;C9K0U8	2.80256e+06	1.64475e+06	1.70394	4.44732e+06	144341	124276	65442.8	73137.3	64924.1	163347	126523	162152	0	61001.1	86706.9	69952.2	0	68850.6	0	50105.7	140753	0	132559	167076	162690	62555.6	128317	0	0	73187.5	108770	148773	55589.2	71788.7	65355.7	116430	0	0	107954	0	0	37046.2	76997.3	35181.6	0	0
Pyruvate dehydrogenase E1 component subunit beta, mitochondrial;cDNA FLJ52988, highly similar to Pyruvate dehydrogenase E1 component subunit beta, mitochondrial (EC 1.2.4.1)	PDHB;PHE1B	Isoform 1 of Pyruvate dehydrogenase E1 component subunit beta, mitochondrial;cDNA FLJ52988, highly similar to Pyruvate dehydrogenase E1 component subunit beta, mitochondrial;Isoform 2 of Pyruvate dehydrogenase E1 component subunit beta, mitochondrial;35 kD	P11177-1;P11177;B2R7L0;B4DDD7;P11177-2	5.62336e+06	2.87483e+06	1.95607	8.49819e+06	55945.5	480175	183091	96651.5	0	339817	171302	580645	119651	0	548925	62969.8	41333.4	80990.3	45704.2	355376	77897.7	99219.3	75162.3	499663	101827	88532.4	157308	0	52514.4	0	260709	208340	81397.4	291865	0	324660	0	0	141694	0	426961	0	60714.4	80005.6	0	27655.5
Cytochrome c;Putative uncharacterized protein CYCS	CYC;CYCS	Cytochrome c;Putative uncharacterized protein CYCS	P99999;Q6LER6;C9JFR7	1.24021e+07	2.44722e+07	0.506783	3.68744e+07	881046	826164	1.01803e+06	525781	376470	225163	673708	908563	511247	937079	331240	499427	389909	483375	144306	170567	523520	141750	172662	225296	88958.1	191297	201556	0	177040	403998	162382	180087	139403	265968	117532	248569	33265.3	0	226766	99441.6	268475	571315	450400	526625	0	504111
Endo-glucoronidase;Heparanase;Heparanase 50 kDa subunit;Heparanase 8 kDa subunit;Heparanase-1;cDNA PSEC0090 fis, clone PLACE1001300, highly similar to Heparanase (EC 3.2.-.-);Heparanase exon10-deletion variant	HEP;HPA;HPA1;HPR1;HPSE;HPSE1;HSE1	Heparanase;Heparanase	Q9Y251;B3KQR6;C7F7I4;A9JIG7	4.3124e+07	7.78179e+07	0.554165	1.20942e+08	1.73555e+06	1.75445e+06	1.27669e+06	1.69939e+06	613531	1.97586e+06	1.43559e+06	1.83484e+06	1.18181e+06	1.66078e+06	891553	973372	717890	1.46957e+06	1.02304e+06	1.19069e+06	1.48444e+06	1.28027e+06	1.88964e+06	1.44006e+06	1.80692e+06	1.2366e+06	1.05666e+06	310906	521373	1.52306e+06	1.32622e+06	1.05791e+06	913341	2.09906e+06	1.57121e+06	673332	155985	112512	1.22983e+06	773878	865162	1.51132e+06	1.36116e+06	1.38535e+06	134189	2.26525e+06
Protein Mpv17;Putative uncharacterized protein MPV17;MpV17 transgene, murine homolog, glomerulosclerosis, isoform CRA_f	MPV17;hCG_23713	Protein Mpv17;Putative uncharacterized protein MPV17;Putative uncharacterized protein MPV17;13 kDa protein	P39210;B5MCF8;B5MC53	1.00639e+06	593937	1.69444	1.60032e+06	24616.8	19025.4	54044.3	16044.7	30330.8	14980.3	4438.81	58294.2	16279.3	34745.3	4266.33	28673.8	10901	0	32841.3	0	34018.3	48463.2	49542.6	76393	21549.4	42717	38970.6	0	25763.6	45672.4	14146.2	15542.4	36523	44806.3	52145.5	49565.1	0	0	61086.5	0	0	0	8889.9	20512	0	14682.2
Isochorismatase domain-containing protein 1;CGI-111 protein	CGI-111;ISOC1	Isochorismatase domain-containing protein 1;CGI-111 protein	Q96CN7;Q9Y3B5	645195	1.42271e+06	0.453499	2.0679e+06	14820.5	16596.8	81812.7	18113.4	13185.6	3997.01	9555.21	33145	29935.8	75393.2	4527.23	29092.3	9894.83	8439.19	21115	38742.7	20667.2	14262.2	15093	18266.6	0	10745.5	9746.81	0	13557.2	8161.6	12602.1	12406	6516.82	17312.9	22984.8	24168.2	0	0	30338.1	0	33436.5	25615.8	36001	33357	0	54018.1
ADP-ribosylation factor 1;ADP-ribosylation factor 3;cDNA FLJ51902, highly similar to ADP-ribosylation factor 1;cDNA FLJ51215, highly similar to ADP-ribosylation factor 1;cDNA FLJ61099, highly similar to ADP-ribosylation factor 1;cDNA FLJ57770, moderately similar to ADP-ribosylation factor 3;cDNA, FLJ79427, highly similar to ADP-ribosylation factor 3	ARF1;ARF3	ADP-ribosylation factor 1;ADP-ribosylation factor 3;cDNA FLJ51902, highly similar to ADP-ribosylation factor 1;cDNA FLJ51215, highly similar to ADP-ribosylation factor 1;cDNA FLJ61099, highly similar to ADP-ribosylation factor 1;cDNA FLJ57770, moderately s	P84077;P61204;B4DN70;B4DJC8;B4DEB9;B4E190;B7ZB63	8.38023e+07	1.42269e+08	0.589043	2.26071e+08	2.93155e+06	2.49122e+06	4.56224e+06	3.18343e+06	1.83497e+06	2.24466e+06	3.19714e+06	3.44594e+06	2.85236e+06	4.32081e+06	1.88888e+06	2.3132e+06	1.75639e+06	2.22946e+06	2.17522e+06	1.61225e+06	2.46302e+06	2.03329e+06	1.9797e+06	1.88101e+06	3.18416e+06	1.44837e+06	1.91607e+06	944086	1.70545e+06	2.70184e+06	1.76028e+06	1.66959e+06	2.27361e+06	1.53845e+06	1.55228e+06	1.86087e+06	3.10943e+06	4.80405e+06	1.93706e+06	1.11954e+07	4.98315e+06	3.12626e+06	4.01139e+06	3.40707e+06	0	3.1872e+06
LYN protein;Tyrosine-protein kinase Lyn;cDNA FLJ75641, highly similar to Homo sapiens v-yes-1 Yamaguchi sarcoma viral related oncogene homolog (LYN), mRNA;cDNA FLJ56471, highly similar to Tyrosine-protein kinase Lyn (EC 2.7.10.2)	LYN	LYN protein (Fragment);Isoform LYN A of Tyrosine-protein kinase Lyn;Isoform LYN B of Tyrosine-protein kinase Lyn	Q6NUK7;P07948-1;P07948;A8K379;P07948-2;B4DQ79	6.05636e+07	6.792e+07	0.891691	1.28484e+08	1.44959e+06	1.53185e+06	1.77373e+06	1.87988e+06	1.3597e+06	2.0489e+06	1.2851e+06	1.90641e+06	1.07017e+06	1.41854e+06	1.27917e+06	1.75838e+06	1.21924e+06	1.20719e+06	1.78813e+06	1.853e+06	1.31366e+06	1.68634e+06	1.83344e+06	2.37964e+06	2.4322e+06	1.44161e+06	1.43741e+06	1.14605e+06	1.49533e+06	1.80778e+06	1.75944e+06	1.55772e+06	1.92494e+06	1.39276e+06	1.39971e+06	1.37654e+06	3.30964e+06	4.2516e+06	1.78883e+06	5.66044e+06	2.36551e+06	1.03238e+06	1.28222e+06	1.52142e+06	4.42114e+06	1.37153e+06
Activation peptide fragment 1;Activation peptide fragment 2;Coagulation factor II;Prothrombin;Thrombin heavy chain;Thrombin light chain;cDNA FLJ54622, highly similar to Prothrombin (EC 3.4.21.5);F2 protein;Prothrombin B-chain	F2	Prothrombin (Fragment)	P00734;B4DDT3;Q15253;Q69EZ7;Q69EZ8;Q86WA1;Q8TD58	1.12516e+08	6.20895e+07	1.81215	1.74605e+08	690000	790900	432528	1.43791e+06	1.52932e+06	1.47774e+06	703163	971962	552001	822826	1.01542e+06	2.10176e+06	2.01147e+06	3.51935e+06	5.06935e+06	1.79419e+06	1.19618e+06	1.05185e+06	1.52967e+06	1.44097e+06	6.63932e+06	2.64239e+06	1.0518e+06	2.65658e+06	1.53997e+06	1.57068e+06	734031	860793	1.57145e+06	1.8386e+06	2.08543e+06	1.02177e+06	4.13195e+07	1.55856e+07	1.25934e+06	4.62998e+06	2.36504e+06	483508	1.08468e+06	429591	5.07933e+06	115408
Putative uncharacterized protein PPP1R7;Protein phosphatase 1 regulatory subunit 22;Protein phosphatase 1 regulatory subunit 7	PPP1R7;SDS22	Putative uncharacterized protein PPP1R7;Putative uncharacterized protein PPP1R7;Isoform 1 of Protein phosphatase 1 regulatory subunit 7;Putative uncharacterized protein PPP1R7;Isoform 2 of Protein phosphatase 1 regulatory subunit 7;Putative uncharacterized	C9J177;B5MCY6;Q15435-1;Q15435;C9J2F1;Q15435-2;C9JD73;Q15435-3;B5MBZ8;Q15435-4	3.73224e+06	2.12238e+06	1.75852	5.85461e+06	54054.6	184875	98781.7	89066.4	208740	107631	0	176685	77016.2	38076.1	92961.8	116818	0	0	94492.1	113499	176894	99250.4	220222	5992.67	0	229923	81497.7	171912	173249	173625	76803.2	231436	91882.6	256818	3692.99	103320	0	0	183021	0	39161.1	72606.4	58255.5	40729.2	0	44186.3
Putative uncharacterized protein NAPRT1;FHA-HIT-interacting protein;Nicotinate phosphoribosyltransferase;Nicotinate phosphoribosyltransferase domain-containing protein 1;PP3856;Nicotinate phosphoribosyltransferase domain containing 1, isoform CRA_e	NAPRT1;FHIP;hCG_32062	Putative uncharacterized protein NAPRT1;Isoform 2 of Nicotinate phosphoribosyltransferase;Isoform 1 of Nicotinate phosphoribosyltransferase;Isoform 3 of Nicotinate phosphoribosyltransferase;Putative uncharacterized protein NAPRT1;50 kDa protein	C9JC60;Q6XQN6-2;Q6XQN6;Q6XQN6-1;Q8WY82;Q6XQN6-3;C9J8U2	1.31048e+06	3.29755e+06	0.397411	4.60804e+06	37170	37478.8	154692	9795.73	50720.6	10118.9	22208.5	66293.1	66999.9	196826	13923.2	79426.8	37840.2	25020.6	33523	130161	36490.4	10707.7	34032.3	29126.7	0	20779	5924.37	0	2362.58	0	11666.7	9229.07	0	35143.1	10837.3	63150.5	0	0	68836.6	0	70088.2	64001.7	90052.4	77386.7	0	104478
NHL repeat-containing protein 2;Putative uncharacterized protein DKFZp779F115	NHLRC2;DKFZp779F115	Isoform 1 of NHL repeat-containing protein 2	Q8NBF2-1;Q8NBF2;Q7Z658	64184.7	704644	0.0910882	768828	0	0	31078.1	0	0	0	0	26381.5	0	0	0	0	0	0	0	0	6725.16	0	0	0	0	0	0	0	0	0	0	0	0	0	0	0	0	0	0	0	0	32198.2	0	35264.5	0	41896.5
cDNA FLJ59036, highly similar to von Willebrand factor;cDNA FLJ51654, highly similar to von Willebrand factor;Putative uncharacterized protein VWF	VWF	cDNA FLJ59036, highly similar to von Willebrand factor	B4DMS3;B4DNX0;C9J2Y6	1.20134e+09	1.31576e+09	0.913037	2.5171e+09	1.60245e+07	2.16253e+07	2.10291e+07	3.71873e+07	1.13e+07	3.61007e+07	2.02065e+07	1.81187e+07	1.49657e+07	1.0002e+07	2.7337e+07	2.23957e+07	1.20738e+07	4.37024e+07	2.25442e+07	1.79165e+07	2.14483e+07	1.65114e+07	1.41526e+07	3.77301e+07	1.61769e+08	1.84655e+07	1.94898e+07	5.86845e+07	2.01949e+07	2.59291e+07	1.77824e+07	2.79791e+07	3.36425e+07	2.77534e+07	1.15611e+07	1.82066e+07	4.61383e+07	2.41359e+08	3.00129e+07	2.79941e+08	4.30115e+07	1.2091e+07	1.30808e+07	9.58737e+06	1.42984e+08	1.09012e+07
GTPase-activating Rap/Ran-GAP domain-like protein 4;Rap1 GTPase-activating protein 2	GARNL4;KIAA1039;RAP1GA2;RAP1GAP2	Isoform 1 of Rap1 GTPase-activating protein 2;Isoform 2 of Rap1 GTPase-activating protein 2;Isoform 3 of Rap1 GTPase-activating protein 2	Q684P5-1;Q684P5;Q684P5-2;Q684P5-3	1.36606e+06	2.66065e+06	0.513429	4.02671e+06	46968.2	45708.6	96458.9	66854.5	62415.9	27402.2	48824	90208	68368.4	109597	30872	35674.1	37807.6	35024.1	27853.6	17573.6	41573.8	13912.5	34070.6	33460.6	0	13239.6	21448.6	17286.5	42410.2	29258.9	38875	35780.1	24055.3	53292	21761.2	59757.3	0	0	38261.9	0	29301	52986.5	58432.5	73144.5	0	86665.1
17-beta-hydroxysteroid dehydrogenase 10;3-hydroxy-2-methylbutyryl-CoA dehydrogenase;3-hydroxyacyl-CoA dehydrogenase type II;3-hydroxyacyl-CoA dehydrogenase type-2;Endoplasmic reticulum-associated amyloid beta-peptide-binding protein;Mitochondrial ribonuclease P protein 2;Short-chain type dehydrogenase/reductase XH98G2;Type II HADH;HADH2 protein;Hydroxyacyl-Coenzyme A dehydrogenase, type II, isofo…	ERAB;HADH2;HSD17B10;MRPP2;SCHAD;XH98G2;hCG_19788;RP3-339A18.2-001	Isoform 1 of 3-hydroxyacyl-CoA dehydrogenase type-2;Isoform 2 of 3-hydroxyacyl-CoA dehydrogenase type-2	Q99714-1;Q99714;Q6IBS9;Q99714-2	3.31779e+07	5.08688e+07	0.652226	8.40467e+07	741909	734786	939679	907994	625246	1.566e+06	1.08916e+06	1.2008e+06	475939	847278	1.00175e+06	1.26302e+06	849995	691794	1.11938e+06	1.28817e+06	898315	1.16867e+06	1.03085e+06	1.87648e+06	946887	1.02741e+06	1.04551e+06	461054	649787	1.21802e+06	798568	1.09631e+06	641581	1.0537e+06	760613	889329	360774	631608	1.27956e+06	4.33196e+06	688845	631982	214308	708099	1.60431e+07	784641
Cysteine and glycine-rich protein 1;Cysteine-rich protein 1;cDNA FLJ77815, highly similar to Homo sapiens cysteine and glycine-rich protein 1 (CSRP1), mRNA;cDNA FLJ16406 fis, clone UTERU2026142, highly similar to Cysteine and glycine-rich protein 1;cDNA FLJ61189, highly similar to Cysteine and glycine-rich protein 1;cDNA FLJ75177, highly similar to Homo sapiens cysteine and glycine-rich protein 1…	CSRP;CSRP1;CYRP;hCG_17679;DKFZp686M148;DKFZp686P2249	Cysteine and glycine-rich protein 1;cysteine and glycine-rich protein 1 isoform 2	P21291;A8K268;B3KVC9;B4DY28;Q5U0J2;Q6AI18;Q6AWD1;Q6ZMS3;Q9BTA4;B4E2T4;Q59EQ5	3.34512e+06	9.12307e+06	0.366666	1.24682e+07	93095.5	112911	409952	0	165959	232864	170263	219267	365776	370240	52805.6	124296	53600.1	0	23017.6	0	57678.6	49735	27262.3	46670	0	64014.5	16410.2	0	129915	178669	33567.1	76927.4	0	115364	27835.5	91179.7	0	0	35849.8	0	0	180616	0	51378.9	0	285422
Kinase-related protein;Myosin light chain kinase, smooth muscle;Telokin;cDNA FLJ53659, highly similar to Myosin light chain kinase, smooth muscle (EC2.7.11.18);MYLK protein;Putative uncharacterized protein DKFZp686I10125;CDNA FLJ27411 fis, clone WMC04903, highly similar to Myosin light chain kinase, smooth muscle and non-muscle isozymes	MLCK;MYLK;DKFZp686I10125	Isoform 1 of Myosin light chain kinase, smooth muscle;Isoform Del-1790 of Myosin light chain kinase, smooth muscle;210 kDa protein;Isoform 3A of Myosin light chain kinase, smooth muscle;Isoform 2 of Myosin light chain kinase, smooth muscle;203 kDa protein;	Q15746-1;Q15746;B4DUE3;Q05B97;Q05B98;Q05D81;Q3B765;Q68DK3;Q6ZNP1;Q15746-6;Q15746-3;Q15746-2;Q15746-5;Q15746-4;Q15746-7	5.30081e+06	9.87517e+06	0.536781	1.5176e+07	179168	290179	427467	273393	148213	186407	362585	212759	421585	453227	133358	30641.4	132120	241140	30283.1	32870.4	207497	117794	98850.9	43218.5	0	170788	79268.2	32481.9	130444	101446	70355.8	112417	89835.8	111535	93596.7	104552	65769.6	0	115559	0	185099	274068	204210	314943	0	228115
14-3-3 protein beta/alpha;14-3-3 protein beta/alpha, N-terminally processed;Protein 1054;Protein kinase C inhibitor protein 1	YWHAB	Isoform Long of 14-3-3 protein beta/alpha;Isoform Short of 14-3-3 protein beta/alpha	P31946-1;P31946;B5BU24;P31946-2	1.20462e+08	2.04155e+08	0.590055	3.24617e+08	4.14632e+06	4.30838e+06	4.18528e+06	4.47366e+06	2.30954e+06	3.78407e+06	4.92111e+06	4.43021e+06	4.48412e+06	5.81697e+06	3.35351e+06	3.44593e+06	2.64011e+06	3.16305e+06	3.19145e+06	1.66504e+06	3.75636e+06	3.00088e+06	2.65325e+06	3.82142e+06	4.32475e+06	2.55768e+06	2.58037e+06	998137	2.00939e+06	3.09027e+06	1.76162e+06	3.09844e+06	2.75143e+06	2.38034e+06	2.50192e+06	3.34553e+06	6.0386e+06	6.29124e+06	3.18212e+06	8.54193e+06	5.81415e+06	4.19067e+06	5.41177e+06	4.82776e+06	1.87102e+07	3.7127e+06
VL4 protein;V2-13 protein;Rearranged Vl3l gene segment;Rearranged Vl3l segment;This CDS feature is included to show the translation of the corresponding V_region. Presently translation qualifiers on V_region features are illegal.	VL4;V2-13;VL3L;IGLV3-19	This CDS feature is included to show the translation of the corresponding V_region. Presently translation qualifiers on V_region features are illegal	A2N2W9;Q5NV73;Q7Z2E8;Q9NSD6	5.48988e+06	3.31049e+09	0.00165833	3.31598e+09	147018	75597.7	0	20803.6	36732.1	82046.4	14329	60489.2	14063.2	13498.1	95026.6	386179	54755.1	156983	178981	60288.2	106237	57185	48831.2	41324.6	143030	59149.9	107304	123117	615766	0	273116	44204	230295	0	68036.3	77660.7	734314	1.34409e+06	19422.2	0	716545	93965.4	67593.2	155722	3.23053e+09	2.64944e+06
CNDP dipeptidase 2;Cytosolic non-specific dipeptidase;Glutamate carboxypeptidase-like protein 1;Peptidase A;cDNA FLJ56358, highly similar to Cytosolic nonspecific dipeptidase;cDNA FLJ54170, highly similar to Cytosolic nonspecific dipeptidase;cDNA FLJ11121 fis, clone PLACE1006139;cDNA FLJ10400 fis, clone NT2RM4000395	CN2;CNDP2;CPGL;PEPA	Isoform 1 of Cytosolic non-specific dipeptidase;Isoform 2 of Cytosolic non-specific dipeptidase;28 kDa protein;19 kDa protein;15 kDa protein;14 kDa protein;2 kDa protein	Q96KP4-1;Q96KP4;B3KUG4;B4DPF1;B4DV28;Q96KP4-2;Q9NUV1;Q9NW02	219382	774028	0.283429	993410	25670	23441.4	0	27341	5316.74	0	27871.6	0	21448.6	22232.5	0	0	0	0	0	0	30081.7	0	0	9121.23	0	0	0	0	0	8626.57	7787.45	0	0	0	0	10443.1	0	0	0	0	17972.5	13756.3	36587.4	21282.1	0	36832.7
Vacuolar ATPase isoform VA68;Vacuolar proton pump subunit alpha;V-ATPase 69 kDa subunit;V-type proton ATPase catalytic subunit A;cDNA FLJ51804, highly similar to Vacuolar ATP synthase catalytic subunit A, ubiquitous isoform (EC 3.6.3.14);cDNA FLJ53889, highly similar to Vacuolar ATP synthase catalytic subunit A, ubiquitous isoform (EC 3.6.3.14)	ATP6A1;ATP6V1A;ATP6V1A1;VPP2	V-type proton ATPase catalytic subunit A	P38606;B7Z1R5;B7Z2V6	3.66657e+06	6.89468e+06	0.531796	1.05612e+07	92813.7	113058	237450	148956	97568	68954.7	191883	178594	254578	140882	44735.5	173834	85343.8	116758	64307	57945.3	114304	90987.4	108254	141483	81685.9	53219.6	78100.3	12795.1	90187.2	119986	47695.3	91444.8	102351	55360.1	67846.4	148173	66052.5	42574.9	86404.9	118063	176702	82225.2	226201	174026	0	132490
Beta-II spectrin;Fodrin beta chain;Spectrin beta chain, brain 1;Spectrin, non-erythroid beta chain 1;Spectrin beta non-erythrocytic 1;Spectrin, beta, non-erythrocytic 1, isoform CRA_d;cDNA FLJ55845, highly similar to Spectrin beta chain, brain 1;Spectrin, beta, non-erythrocytic 1, isoform CRA_c;Putative uncharacterized protein SPTBN1;Beta II spectrin-short isoform	SPTB2;SPTBN1;hCG_17370	Isoform Long of Spectrin beta chain, brain 1;Isoform Short of Spectrin beta chain, brain 1;Isoform 2 of Spectrin beta chain, brain 1	Q01082-1;Q01082;B2ZZ89;B4DIF8;Q01082-2;Q53RC4;Q01082-3;B2RP63;Q8WYB3	5.98422e+06	5.43701e+06	1.10065	1.14212e+07	129441	126965	307659	116236	299983	196565	151169	104358	93756.7	336291	155062	193204	134901	121249	131302	218502	192347	217535	112068	78664.8	154821	144450	136075	232148	244917	198651	74827.3	214751	92629.3	103772	252934	248250	130784	174668	163287	294640	120007	72796.6	164314	58791.4	0	133020
cDNA FLJ55177, highly similar to Ras-related protein Ral-B;Putative uncharacterized protein RALB;Ras-related protein Ral-A;Ras-related protein Ral-B;cDNA FLJ54954, highly similar to Ras-related protein Ral-B;cDNA, FLJ92808, Homo sapiens v-ral simian leukemia viral oncogene homolog B (rasrelated; GTP binding protein) (RALB), mRNA;V-ral simian leukemia viral oncogene homolog B (Ras related; GTP bin…	RALB;RAL;RALA;hCG_17321	cDNA FLJ55177, highly similar to Ras-related protein Ral-B;Ras-related protein Ral-A;Ras-related protein Ral-B;cDNA FLJ40085 fis, clone TESTI2002993;V-ral simian leukemia viral oncogene homolog B (Ras related;Putative uncharacterized protein RALB;Putative	B4E040;C9JQB3;P11233;A4D1W3;P11234;B4E364;Q53T32;Q8N836;Q6ZS74;C9J6B1;C9JZC9;C9JYR1;C9JPE8	2.64492e+07	4.43173e+07	0.596815	7.07665e+07	986500	770860	1.08278e+06	1.04874e+06	438924	570059	894768	843020	759116	1.1669e+06	593836	838980	510124	923429	674687	1.35768e+06	712186	435272	651547	531115	1.02625e+06	586239	442925	262272	432761	588733	464950	572942	465950	456836	467190	863925	1.17117e+06	2.17175e+06	684770	4.72217e+06	1.15398e+06	772719	750142	999052	606730	810927
Gc-globulin;Group-specific component;Vitamin D-binding protein;Vitamin D binding protein protein	GC;vitamin D binding protein	Isoform 1 of Vitamin D-binding protein;Isoform 2 of Vitamin D-binding protein	P02774-1;P02774;Q6LDC6;P02774-2	6.04173e+08	4.3621e+08	1.38505	1.04038e+09	7.35182e+06	6.84436e+06	3.82866e+06	1.01123e+07	9.7124e+06	1.10051e+07	5.02826e+06	6.62114e+06	4.4887e+06	3.27207e+06	9.45678e+06	1.40747e+07	1.29507e+07	2.18721e+07	2.87145e+07	1.82478e+07	9.4185e+06	9.25605e+06	1.32598e+07	1.00642e+07	4.24538e+07	1.7094e+07	7.78122e+06	2.129e+07	1.3386e+07	1.09126e+07	8.22112e+06	8.33344e+06	1.03245e+07	1.08347e+07	1.47158e+07	9.62413e+06	1.43698e+08	6.14002e+07	8.52384e+06	2.03732e+07	1.74142e+07	3.36465e+06	8.56933e+06	6.07416e+06	4.13832e+07	4.25941e+06
Platelet Sec1 protein;Protein unc-18 homolog 3;Protein unc-18 homolog C;Syntaxin-binding protein 3	STXBP3	Syntaxin-binding protein 3	O00186	4.00639e+06	3.72299e+06	1.07612	7.72938e+06	168218	136211	75059.8	94605.7	98569.4	140342	96647.2	195607	70960.1	106678	126641	121990	97192.5	13907.2	121704	80649.1	103276	190074	118232	234347	71894.8	116267	126095	50281.4	71824.1	127509	119952	163194	125281	179970	170993	136486	41618.4	36029.3	78080.1	153174	75138.8	43782.7	88448.2	108416	0	74331.4
cDNA, FLJ95012, highly similar to Homo sapiens UDP-glucose pyrophosphorylase 2 (UGP2), mRNA;cDNA FLJ56155, highly similar to UTP--glucose-1-phosphate uridylyltransferase 2 (EC 2.7.7.9);Putative uncharacterized protein UGP2;UDP-glucose pyrophosphorylase;UTP--glucose-1-phosphate uridylyltransferase	UGP2;UGP1	cDNA FLJ56155, highly similar to UTP--glucose-1-phosphate uridylyltransferase 2;Putative uncharacterized protein UGP2;Isoform 1 of UTP--glucose-1-phosphate uridylyltransferase;Isoform 2 of UTP--glucose-1-phosphate uridylyltransferase	B2RAN1;B4DUP2;C9JKD6;Q16851-1;Q16851;Q53QE9;Q16851-2	1.43148e+07	2.48805e+07	0.575342	3.91953e+07	349405	358349	678234	436017	493744	506122	439397	567833	749310	829954	375133	384444	326790	395616	293686	172050	463170	248290	323316	334294	171867	531627	249096	90836	322300	357436	298109	476107	251099	184703	246780	390933	0	1.5834e+06	435354	189758	661543	638602	670041	496602	2.87906e+06	338266
Beta-diketonase;Fumarylacetoacetase;Fumarylacetoacetate hydrolase;Putative uncharacterized protein DKFZp686F13224;cDNA FLJ51912, highly similar to Fumarylacetoacetase (EC 3.7.1.2)	FAH;DKFZp686F13224	Fumarylacetoacetase;33 kDa protein;cDNA FLJ51912, highly similar to Fumarylacetoacetase;18 kDa protein	P16930;Q53XA7;B7Z4W2	3.04864e+06	6.28847e+06	0.484799	9.33711e+06	101732	152936	420310	96762.6	71296	29929.5	109237	147839	92210.4	289291	64708.1	21997.6	30299.7	108063	13166.7	584532	57952.3	32522	0	39216.5	48381.5	82103.5	36581.8	8039.93	41923.4	90789.2	39279.2	39685.2	0	9254.92	0	84388.3	84982.2	0	19232.1	0	40825.3	118793	55713.7	159694	0	205439
NGS-17;Tapasin;TAP-associated protein;TAP-binding protein;TAP binding protein (Tapasin);Putative uncharacterized protein ENSP00000393234;Putative uncharacterized protein ENSP00000404967;Putative uncharacterized protein TAPBP;cDNA FLJ60731, highly similar to Tapasin;TAPBP protein	NGS17;TAPA;TAPBP;DAMC-227D19.13-007;XXbac-BPG185D15.1-007;DADB-159G18.7-007;DAQB-126H3.1-007;XXbac-BCX165D10.5-007;DADB-159G18.7-006;DAQB-126H3.1-006;XXbac-BCX165D10.5-006;DAMC-227D19.13-006;XXbac-BPG185D15.1-006	Isoform 3 of Tapasin;tapasin isoform 2 precursor;TAP binding protein;TAP binding protein;Putative uncharacterized protein TAPBP;Isoform 1 of Tapasin;tapasin isoform 1 precursor;48 kDa protein;Isoform 2 of Tapasin;44 kDa protein;Tapasin;tapasin isoform 3 pr	O15533-3;O15533;A2AB90;A2ABB9;A8MUD0;O15533-1;O15533-2;B2ZUA4;Q5HYV0;A2AB92;A8MUH0;B7Z4V3;Q6P1N7	8.69423e+06	4.85133e+06	1.79213	1.35456e+07	87050	67808.2	327661	122829	82892.2	234869	96217.6	4.78125e+06	74042	40145.7	105231	118237	93163.6	40153.4	101992	37975.1	158143	122334	131709	119037	263082	60006.1	182227	0	66519	269151	191296	288822	129913	121581	70191.9	13746.8	48755.4	0	46198.7	0	78220.6	85266.4	122422	66420.4	0	86486
C-X-C motif chemokine 4;Iroplact;Oncostatin-A;Platelet factor 4;Platelet factor 4, short form;C-X-C motif chemokine 4 variant;CXCL4L1;PF4alt;PF4var1;Platelet factor 4 variant;Platelet factor 4 variant(4-74);Platelet factor 4 variant(5-74);Platelet factor 4 variant(6-74)	CXCL4;PF4;SCYB4;CXCL4V1;PF4V1;SCYB4V1	Platelet factor 4;Platelet factor 4 variant	P02776;P10720;A1L4S0	8.29138e+08	1.34143e+09	0.618098	2.17057e+09	2.78264e+07	3.4237e+07	3.07381e+07	3.65926e+07	1.39862e+07	3.2332e+07	3.53116e+07	3.50107e+07	4.12312e+07	3.66747e+07	3.1685e+07	2.76683e+07	1.8186e+07	2.24261e+07	1.8877e+07	2.03622e+07	3.25418e+07	2.24373e+07	2.82072e+07	2.54083e+07	2.09742e+07	1.81012e+07	1.81226e+07	9.03148e+06	1.15223e+07	24685380	1.81955e+07	1.95901e+07	1.91778e+07	2.04295e+07	1.10747e+07	2.41446e+07	1.32529e+07	1.03777e+07	1.87185e+07	9.65851e+06	1.42189e+07	3.42424e+07	1.98354e+07	2.68286e+07	1.17823e+07	2.99217e+07
Importin subunit beta-1;Importin-90;Karyopherin subunit beta-1;Nuclear factor p97;Pore targeting complex 97 kDa subunit;cDNA, FLJ95650, highly similar to Homo sapiens karyopherin (importin) beta 1 (KPNB1), mRNA;cDNA FLJ50715, highly similar to Importin beta-1 subunit;cDNA, FLJ79320, highly similar to Importin beta-1 subunit	KPNB1;NTF97	Importin subunit beta-1	Q14974;B2RBR9;B7Z752;B7ZAV6;Q53XN2	1.14004e+07	1.7997e+07	0.633462	2.93975e+07	370582	360578	674240	324992	503475	372124	496737	546036	524393	628529	280290	289494	267880	289981	255237	106519	294999	247114	347077	339815	217377	258925	239276	110447	388667	307744	210208	334706	259315	299198	358203	356325	106438	75490.8	358025	196332	398064	401377	430237	315565	311136	474939
Elongation factor Tu, mitochondrial;P43	TUFM	Tu translation elongation factor, mitochondrial precursor	P49411	2.87811e+07	2.772e+07	1.03828	5.65012e+07	1.11305e+06	797863	673609	781655	601439	1.62773e+06	1.22138e+06	1.63066e+06	743922	488949	860012	1.02076e+06	559667	741792	947755	336363	1.17409e+06	700711	1.28554e+06	1.9675e+06	852885	837506	974150	366332	389100	875876	523855	793547	623433	861922	860352	726693	147668	91574.7	581796	480678	429680	349233	521788	574745	2.36599e+06	746323
Full-length cDNA clone CS0DL004YM19 of B cells (Ramos cell line) of Homo sapiens (human);Rheumatoid factor G9 heavy chain	VH4	Full-length cDNA clone CS0DL004YM19 of B cells (Ramos cell line) of Homo sapiens;Putative uncharacterized protein ENSP00000375039;Putative uncharacterized protein ENSP00000375038;Rheumatoid factor G9 heavy chain (Fragment);13 kDa protein	Q86SX2;A6NE53;A6NCF7;A0N5G4	1.2515e+08	4.57953e+08	0.273281	5.83103e+08	332309	561082	195876	2.30032e+06	883997	3.40403e+06	309149	291144	805830	301318	485457	682819	1.0247e+06	3.27803e+06	3.18747e+06	768153	694780	1.62855e+06	714040	903056	5.68758e+07	2.74941e+06	932897	4.14411e+06	1.89797e+06	3.08537e+06	1.09341e+06	619680	1.38163e+06	703906	1.57132e+06	468186	8.43604e+06	1.81978e+07	240194	4.53325e+06	9.6117e+06	506293	1.11723e+06	913057	4.24211e+07	3.22444e+07
Chemokine-like factor superfamily member 6;CKLF-like MARVEL transmembrane domain-containing protein 6	CKLFSF6;CMTM6	CKLF-like MARVEL transmembrane domain-containing protein 6	Q9NX76;Q6IAC4	1.45137e+07	1.17484e+07	1.23538	2.62621e+07	205023	266851	352970	592317	578342	797177	228887	349025	110540	109852	740483	103220	366059	442604	571609	294883	294463	644832	610595	634980	265282	269552	528207	189380	424824	634490	488469	810083	803341	194662	439553	505794	263998	0	401373	794916	421885	335836	165913	298009	0	194452
Ig lambda chain V-III region SH		Ig lambda chain V-III region SH	P01714	1.63198e+07	2.07816e+09	0.00785299	2.09448e+09	505546	210976	0	122345	226528	553465	66558.8	250880	137233	230126	121704	775867	155771	570597	89528.9	72617	181536	470941	68311.2	74836.6	870646	179053	299032	0	1.19293e+06	208511	425356	277635	301700	52087.2	124418	332326	2.91492e+06	4.2269e+06	28905.7	1.26408e+06	2.04047e+06	191529	130963	446790	1.99156e+09	6.48749e+06
Hematopoetic proteoglycan core protein;Platelet proteoglycan core protein;Secretory granule proteoglycan core protein;Serglycin	PRG;PRG1;SRGN	Serglycin	P10124	5.36531e+07	5.21143e+07	1.02953	1.05767e+08	1.71641e+06	1.93956e+06	1.01078e+06	1.60857e+06	1.73299e+06	2.63344e+06	1.2109e+06	1.94836e+06	1.52912e+06	2.0908e+06	1.33092e+06	1.15528e+06	2.01615e+06	1.02215e+06	1.38896e+06	1.19761e+06	1.59264e+06	2.93289e+06	2.27451e+06	2.27824e+06	1.18164e+06	1.39858e+06	1.24336e+06	874871	1.47397e+06	1.92748e+06	1.32616e+06	1.58127e+06	1.95019e+06	1.82666e+06	1.26316e+06	1.2379e+06	0	246227	1.51131e+06	500226	410428	1.3878e+06	233202	882816	0	877323
Cytosol aminopeptidase;Leucine aminopeptidase 3;Leucyl aminopeptidase;Peptidase S;Proline aminopeptidase;Prolyl aminopeptidase;cDNA FLJ54122, highly similar to Cytosol aminopeptidase (EC 3.4.11.1)	LAP3;LAPEP;PEPS	Isoform 1 of Cytosol aminopeptidase;Isoform 2 of Cytosol aminopeptidase;cDNA FLJ54122, highly similar to Cytosol aminopeptidase	P28838-1;P28838;P28838-2;B4DQG5	1.2538e+06	3.71091e+06	0.337869	4.96471e+06	84827.3	69376.6	39249.9	60135.9	10887.6	50696.5	119107	107604	54769.1	75791.4	17547.1	49450.2	37697.1	15402.4	31902.3	0	72523	16573.7	0	19256.4	0	28612.9	11400	0	13789.1	65498.3	0	0	0	29891.7	25367.2	48536.8	0	79554.8	18352.9	212777	119307	0	50314.6	75629.9	0	0
Calcium-binding mitochondrial carrier protein SCaMC-1;Mitochondrial ATP-Mg/Pi carrier protein 1;Mitochondrial Ca(2+)-dependent solute carrier protein 1;Small calcium-binding mitochondrial carrier protein 1;Solute carrier family 25 member 24;cDNA FLJ50039, highly similar to Homo sapiens solute carrier family 25, member 24, transcript variant 1, mRNA;cDNA, FLJ79405, highly similar to Homo sapiens s…	APC1;MCSC1;SCAMC1;SLC25A24	Isoform 1 of Calcium-binding mitochondrial carrier protein SCaMC-1;Isoform 2 of Calcium-binding mitochondrial carrier protein SCaMC-1	Q6NUK1-1;Q6NUK1;B4E290;B7ZB41;Q6NUK1-2	726853	565413	1.28552	1.29227e+06	12107.3	9980.54	17006.8	29662	8997.74	1864.38	7354.52	22493.3	6191.9	18946.3	4445.83	20938.5	7760.06	0	21013.9	33896.8	15479	17294.8	25024	43458.8	40366	29724.8	25711.9	11862.7	11253.9	20752.2	21183.7	35093.5	53054.3	44837.1	33858.4	21072.5	0	21278.1	32887	0	11993.1	15863.2	0	14471.7	0	10004.4
Mitsugumin-23;Transmembrane protein 109;cDNA, FLJ94551;cDNA FLJ57860, highly similar to Transmembrane protein 109	TMEM109	Transmembrane protein 109;cDNA FLJ57860, highly similar to Transmembrane protein 109	Q9BVC6;B2R9T9;B4E1S3	1.76572e+07	1.54127e+07	1.14563	3.30699e+07	686864	370091	467564	806386	203770	832077	559991	457406	431148	533073	285658	0	531155	620375	708189	154323	494389	913845	220613	683840	470969	626459	698687	176979	187767	606530	250444	724891	1.22705e+06	341358	646968	662034	0	319337	756963	162239	435953	144538	171779	400074	0	954462
Putative uncharacterized protein		Putative uncharacterized protein	B7ZMG8	1.04006e+06	2.50574e+07	0.0415072	2.60974e+07	63545.5	24619.3	72358.6	45849.2	40150.4	0	91483	74593.1	115050	54649.3	24996.9	0	40809.1	0	0	0	59389.6	16455.3	0	0	0	0	13464.9	0	24998.8	71575.3	19204	36791	0	23337.1	20622.5	52573.4	0	0	53543.7	0	52362.2	68981.8	24219.7	56817.1	7.39548e+06	133085
Serum-spreading factor;Somatomedin-B;S-protein;V75;Vitronectin;Vitronectin V10 subunit;Vitronectin V65 subunit;cDNA FLJ51266, highly similar to Vitronectin	VTN	Vitronectin	P04004;B7Z553	7.09228e+08	6.09364e+08	1.16388	1.31859e+09	9.49864e+06	1.65664e+07	5.2988e+06	1.37185e+07	1.27926e+07	1.59038e+07	5.26806e+06	8.93351e+06	5.57928e+06	5.21205e+06	1.43627e+07	2.10342e+07	2.41677e+07	1.56417e+07	2.41971e+07	1.47249e+07	1.13296e+07	1.77177e+07	2.90786e+07	2.0623e+07	5.00186e+07	1.77361e+07	2.32754e+07	2.7481e+07	6.31872e+06	1.75223e+07	1.65975e+07	1.65607e+07	1.84331e+07	2.18302e+07	1.6003e+07	9.90051e+06	9.48286e+07	7.01731e+07	1.09004e+07	4.42818e+07	1.44538e+07	3.69597e+06	9.86129e+06	7.11207e+06	9.39641e+07	3.427e+06
Anti-streptococcal/anti-myosin immunoglobulin kappa light chain variable region;Myosin-reactive immunoglobulin light chain variable region		Myosin-reactive immunoglobulin light chain variable region (Fragment)	Q96SA9;Q9UL77	1.47806e+07	1.74671e+09	0.00846199	1.76149e+09	33785	143708	0	132648	144170	356924	5957.72	0	116548	8502.24	0	44964.9	144151	223982	417490	166611	94185	193929	70352.7	564158	1.1746e+06	317188	124116	1.98938e+06	182495	18445.3	226766	95276.1	205076	140655	325673	0	2.90476e+06	4.18281e+06	31328.2	0	1.67347e+06	417699	197939	165185	1.62908e+09	2.44532e+06
Myosin-reactive immunoglobulin light chain variable region		Myosin-reactive immunoglobulin light chain variable region	Q9UL70	2.4963e+06	1.98924e+08	0.012549	2.0142e+08	0	0	0	0	17311.5	23252.2	0	0	30975.7	0	14884.9	0	19615.9	32031.1	108441	95890.1	0	0	0	0	130960	0	0	457710	0	0	0	22672.5	0	0	0	14334.7	406817	1.1214e+06	0	0	403866	0	0	43481.7	1.61535e+08	9.10556e+06
Actin-related protein 2/3 complex subunit 5;Arp2/3 complex 16 kDa subunit	ARC16;ARPC5;RP1-127C7.3-004	Isoform 1 of Actin-related protein 2/3 complex subunit 5;Isoform 2 of Actin-related protein 2/3 complex subunit 5;Actin-related protein 2/3 complex subunit 5	O15511-1;O15511;O15511-2;B1ALC0	9.90435e+07	1.45754e+08	0.679526	2.44797e+08	3.38141e+06	3.0135e+06	3.97712e+06	2.8734e+06	2.19438e+06	2.26508e+06	3.40673e+06	3.10236e+06	4.34947e+06	4.23997e+06	2.81106e+06	2.82208e+06	2.9679e+06	2.53654e+06	2.83744e+06	2.56226e+06	3.28195e+06	2.64349e+06	3.10528e+06	3.04786e+06	2.49666e+06	2.7551e+06	2.2558e+06	1.19548e+06	1.45915e+06	3.16419e+06	3.09528e+06	2.98334e+06	2.16656e+06	3.10394e+06	2.46088e+06	3.45857e+06	2.51415e+06	1.85955e+06	2.65555e+06	2.47411e+06	3.75078e+06	3.54187e+06	3.00958e+06	3.65515e+06	935083	3.36175e+06
cDNA FLJ76262, highly similar to Homo sapiens I factor (complement) (IF), mRNA;cDNA FLJ58124, highly similar to Complement factor I (EC 3.4.21.45);C3B/C4B inactivator;Complement factor I;Complement factor I heavy chain;Complement factor I light chain;Light chain of factor I;Heavy chain of factor I	CFI;IF	cDNA FLJ58124, highly similar to Complement factor I;Complement factor I	A8K3L0;B4DRF2;P05156;Q6LAM0;Q6LAM1	1.23692e+07	8.15496e+06	1.51677	2.05242e+07	57090.9	55152.2	57948.9	178673	129414	85163.5	28163.4	122479	53048.7	172323	68632.1	152193	153036	230997	402126	325296	87478.7	182232	98858.5	125576	718054	320133	138099	228188	201535	107909	102932	89255.5	81105	220576	621726	108905	3.44734e+06	3.09011e+06	127448	323356	247689	30498.3	89150.7	108156	1.99782e+06	60122.7
IGL@ protein;C1 segment protein;HCG2040025	IGL@;C1 segment;hCG_2040025	IGL@ protein;23 kDa protein;IGL@ protein;HCG2040025	Q6GMW4;Q6NS95;A0M8Q9	106476	1.58896e+08	0.000670101	1.59002e+08	0	0	12628.2	0	0	0	0	0	0	0	0	31033.2	0	0	0	0	0	0	0	0	0	0	0	0	62814.9	0	0	0	0	0	0	0	0	0	0	0	0	11993	0	0	1.52169e+08	241237
Apopain;Caspase-3;Caspase-3 subunit p12;Caspase-3 subunit p17;Cysteine protease CPP32;Protein Yama;SREBP cleavage activity 1;Caspase 3, apoptosis-related cysteine peptidase, isoform CRA_b;Putative uncharacterized protein CASP3;Putative uncharacterized protein DKFZp686N1815	CASP3;CPP32;hCG_1786935;DKFZp686N1815	Caspase-3;Putative uncharacterized protein CASP3;Putative uncharacterized protein DKFZp686N1815	P42574;A8MVM1;C9JXR7;Q5HYI3	964223	2.37451e+06	0.406072	3.33874e+06	67045.5	77494.9	0	61969.8	12393	0	94466.3	74195	93110.2	0	29449.5	62441.5	22968.8	76271.5	0	10989	62962.9	25519	0	0	0	20687.2	18119.5	0	27616.7	23589.6	27584.9	0	16322.3	23866.6	0	29933.9	0	0	5225.84	0	37308.3	7914.32	0	80195.6	0	76344.1
Elongation factor 1-alpha 1;Elongation factor Tu;Eukaryotic elongation factor 1 A-1;Leukocyte receptor cluster member 7;Elongation factor 1-alpha;Eukaryotic translation elongation factor 1 alpha;cDNA FLJ54032, highly similar to Elongation factor 1-alpha 1;Eukaryotic elongation factor 1 A-like 3;Putative elongation factor 1-alpha-like 3;Eukaryotic translation elongation factor 1 alpha 1;EEF1A1 pro…	EEF1A;EEF1A1;EF1A;LENG7;EEF1A1L14;PTI-1;hCG_2033271;RP11-505P4.2-001;EEF1AL3;RP11-505P4.2-015;RP11-505P4.2-003;EEF1A2;EEF1AL;STN	Elongation factor 1-alpha 1;Putative elongation factor 1-alpha-like 3;Elongation factor 1-alpha;Elongation factor 1-alpha;Elongation factor 1-alpha 2;27 kDa protein;EEF1A protein (Fragment)	P68104;A8K9C4;A9X7H1;B4DV42;B4E2C5;Q16577;Q53G85;Q53G89;Q53GA1;Q53GE9;Q53HM9;Q53HQ7;Q53HR1;Q53HR5;Q6IPN6;Q6IPS9;Q6IPT9;Q8IUB0;Q96RE1;Q9H2I7;Q9NZS6;Q5VTE0;Q5JR01;A6PW80;Q2F837;Q504Z0;Q6IQ15;Q6P082;Q6P4C9;Q8TBL1;Q96C29;Q96CD8;Q96EB3;B4DNE0;Q05639;Q14222	2.36839e+07	4.41378e+07	0.53659	6.78217e+07	318691	438538	1.0358e+06	715170	636676	379452	414983	363150	612024	1.04309e+06	434085	592744	594330	706321	644433	952061	355069	461245	437076	415674	982074	285059	304644	391818	666345	403683	357912	306287	749260	443664	527978	397674	3.32151e+06	2.42048e+06	574906	5.30281e+06	1.2898e+06	942783	4.74187e+06	894615	0	517691
cGMP-binding cGMP-specific phosphodiesterase;cGMP-specific 3',5'-cyclic phosphodiesterase;CGMP-specific phosphodiesterase PDE5A1;CGMP-specific phosphodiesterase type 5A;Putative uncharacterized protein PDE5A	PDE5;PDE5A	Isoform PDE5A1 of cGMP-specific 3',5'-cyclic phosphodiesterase;Isoform PDE5A2 of cGMP-specific 3',5'-cyclic phosphodiesterase;phosphodiesterase 5A isoform 3	O76074-1;O76074;Q9P0K4;Q9P0K6;O76074-2;C9JGT3;Q4W5L4	8.52757e+06	1.51975e+07	0.561118	2.3725e+07	369655	291579	426442	197439	279969	288825	371705	369265	335280	620126	302966	216313	205356	273322	194744	60759.2	338007	188275	223998	144052	158686	221961	182689	68903.7	119668	277619	215353	179407	301869	243162	198653	204055	0	0	457471	0	470904	567274	340870	414257	0	350471
Amine oxidase [flavin-containing] B;Monoamine oxidase type B;cDNA FLJ51821, highly similar to Amine oxidase (flavin-containing) B (EC 1.4.3.4);Monoamine oxidase B;cDNA FLJ52418, highly similar to Amine oxidase (flavin-containing) B (EC 1.4.3.4)	MAOB	Amine oxidase [flavin-containing] B;cDNA FLJ52418, highly similar to Amine oxidase (flavin-containing) B	P27338;B7Z242;Q8TBI1;B7Z5H3	1.5675e+08	1.89304e+08	0.828034	3.46054e+08	3.5355e+06	2.66151e+06	2.29389e+06	5.24448e+06	2.17653e+06	1.01281e+07	4.25018e+06	3.44309e+06	1.48978e+06	2.86488e+06	3.29404e+06	3.52772e+06	2.09537e+06	1.64374e+06	2.92062e+06	4.80946e+06	3.41928e+06	5.55363e+06	6.07233e+06	5.02645e+06	3.09613e+06	6.48334e+06	6.63045e+06	3.44744e+06	1.93819e+06	4.49549e+06	4.2039e+06	2.02038e+07	8.28546e+06	5.17666e+06	4.00104e+06	4.818e+06	2.82411e+06	1.45803e+06	3.23743e+06	3.02974e+06	2.6217e+06	2.15289e+06	1.01542e+06	1.74809e+06	6.237e+07	4.7317e+06
Putative uncharacterized protein DKFZp686L04275;Putative uncharacterized protein TUBA8;Alpha-tubulin 8;Tubulin alpha chain-like 2;Tubulin alpha-8 chain;cDNA FLJ32385 fis, clone SKMUS1000110, highly similar to Tubulin alpha-8 chain;Tubulin, alpha 8, isoform CRA_b	DKFZp686L04275;TUBA8;TUBAL2;hCG_21536	Putative uncharacterized protein DKFZp686L04275 (Fragment);Putative uncharacterized protein TUBA8;Tubulin alpha-8 chain;Tubulin, alpha 8, isoform CRA_b	Q7Z3M3;C9J2C0;Q9NY65;B3KPW9	4.53666e+07	4.296e+07	1.05602	8.83266e+07	863909	1.20573e+06	1.12466e+06	1.10506e+06	2.78552e+06	1.38025e+06	1.24833e+06	839141	813912	925689	1.32762e+06	1.10234e+06	1.05446e+06	1.03889e+06	763090	789329	985546	1.09873e+06	1.71214e+06	1.26502e+06	1.3058e+06	1.55319e+06	1.22379e+06	3.27015e+06	2.19132e+06	1.54089e+06	1.33604e+06	1.51402e+06	1.42842e+06	1.12896e+06	1.2635e+06	1.7133e+06	881411	175903	1.41049e+06	231209	1.34437e+06	1.0077e+06	871731	1.50035e+06	0	1.15401e+06
Calcium/calmodulin-dependent protein kinase type 1;CaM kinase I;CaM kinase I alpha;Calcium/calmodulin-dependent protein kinase I, isoform CRA_a;cDNA, FLJ95825, Homo sapiens calcium/calmodulin-dependent protein kinase I (CAMK1),mRNA;Calcium/calmodulin-dependent protein kinase I;Putative uncharacterized protein CAMK1	CAMK1;hCG_21548	Calcium/calmodulin-dependent protein kinase type 1;Putative uncharacterized protein CAMK1	Q14012;B0YIY3;B5BU41;C9JES6	3.30099e+06	9.6927e+06	0.340564	1.29937e+07	70727.3	77356.8	130696	0	52222.7	63637.3	124290	94368.3	101963	202704	59683.7	54468.8	133155	303751	66803.9	47119.7	54783.2	44625.3	55533.8	42687.6	98162.8	0	43954.3	274605	399068	79897.3	42441.9	79972.5	26581.5	37060.1	0	46397.3	0	330883	61387.6	1.40968e+06	40408.3	117641	55445.4	156896	3.17753e+06	100553
Vasodilator-stimulated phosphoprotein	VASP	Vasodilator-stimulated phosphoprotein	P50552	6.81298e+07	9.4545e+07	0.720608	1.62675e+08	2.0675e+06	1.73483e+06	3.48177e+06	1.99866e+06	7.73752e+06	2.20671e+06	2.10817e+06	2.29451e+06	2.65645e+06	3.03337e+06	1.57145e+06	1.39126e+06	1.17029e+06	1.86447e+06	1.28173e+06	739973	1.50237e+06	1.08035e+06	1.31043e+06	1.10011e+06	1.09942e+06	1.36404e+06	460018	3.88391e+06	6.79834e+06	1.20464e+06	913529	1.00442e+06	1.04804e+06	898972	1494364	1.51256e+06	1.64758e+06	1.1374e+06	1.33066e+06	1.43996e+06	2.5419e+06	1.9774e+06	1.44624e+06	2.43972e+06	0	2.16369e+06
Aldehyde dehydrogenase family 4 member A1;Delta-1-pyrroline-5-carboxylate dehydrogenase, mitochondrial;cDNA FLJ54479, highly similar to Delta-1-pyrroline-5-carboxylatedehydrogenase, mitochondrial (EC 1.5.1.12);Putative uncharacterized protein ALDH4A1;Aldehyde dehydrogenase 4 family, member A1	ALDH4;ALDH4A1;P5CDH;RP11-128M10.1-003;RP11-128M10.1-004	Delta-1-pyrroline-5-carboxylate dehydrogenase, mitochondrial;aldehyde dehydrogenase 4A1 isoform b;Aldehyde dehydrogenase 4 family, member A1;Aldehyde dehydrogenase 4 family, member A1	P30038;B4DGE4;C9JTC4;Q5TF55;Q5JNV7	804100	572310	1.40501	1.37641e+06	65000	32505.6	42672.6	35970.4	17255.8	22796.8	10963.8	28442.2	8212.94	20493.8	24286.6	40890.5	14010.5	0	13838.6	13490.4	41358.5	46110.5	31529.1	66736.9	10552.4	43469.2	17694.1	0	2923.88	31581	12104.9	17214.2	0	22158.6	32941.5	20249.7	0	0	16645.2	96170.9	0	6811.22	0	18673.5	0	0
Exophilin-2;Granuphilin;Synaptotagmin-like protein 4;cDNA FLJ77998, highly similar to Homo sapiens synaptotagmin-like 4 (granuphilin-a), mRNA;cDNA, FLJ93569, highly similar to Homo sapiens synaptotagmin-like 4 (granuphilin-a) (SYTL4), mRNA;cDNA FLJ40960 fis, clone UTERU2011806, highly similar to Synaptotagmin-like protein 4;Endocrine transmitter regulatory protein	SYTL4	Endocrine transmitter regulatory protein	Q96C24-1;Q96C24;A8K973;B2R7R4;B3KUZ4;Q71SF7	5.05165e+07	5.31658e+07	0.95017	1.03682e+08	1.3365e+06	1.41774e+06	1.61098e+06	2.45466e+06	1.64282e+06	2.51322e+06	1.4523e+06	2.09451e+06	1.57443e+06	1.30389e+06	1.27696e+06	1.26017e+06	1.06235e+06	888775	1.56708e+06	545989	1.28661e+06	1.5143e+06	1.30407e+06	2.05605e+06	1.16338e+06	1.26658e+06	1.63549e+06	1.40582e+06	1.64215e+06	1.86377e+06	1.97602e+06	2.03986e+06	1.3471e+06	1.50639e+06	1.05168e+06	1.50936e+06	515401	298442	1.13168e+06	585895	1.82343e+06	1.34834e+06	724474	1.36301e+06	0	575442
cDNA FLJ37450 fis, clone BRAWH2010354, highly similar to Monoamine-sulfating phenol sulfotransferase (EC 2.8.2.1);Phenol sulfotransferase 1A5*5;Phenol sulfotransferase 1A5*4;Phenol sulfotransferase 1A5*2;Phenol sulfotransferase 1A5*1A possible alternative splicing form;Sulfotransferase family, cytosolic, 1A, phenol-preferring, member 4;Aryl sulfotransferase 2;Phenol sulfotransferase 2;Phenol-sulf…	ST1A5;SULT1A4;STP2;SULT1A2;STM;SULT1A3	Phenol sulfotransferase 1A5*1A possible alternative splicing form;Sulfotransferase 1A2;Isoform 1 of Sulfotransferase 1A3/1A4;sulfotransferase family, cytosolic, 1A, phenol-preferring, member 2;29 kDa protein;Isoform 2 of Sulfotransferase 1A3/1A4;Putative u	B3KT14;Q1ET62;Q1ET63;Q1ET65;Q1ET66;Q2TAB3;P50226;P50224-1;P50224;Q1ET61;Q1ET64;Q14CJ7;P50224-2;B5MDJ5	680311	2.34008e+06	0.290721	3.02039e+06	0	0	0	32911.1	17660.6	55424.1	82226.1	78549.2	41453.2	149643	21562	17434.5	17850.2	0	0	46448	0	0	0	8617.01	0	0	0	0	0	0	11166.4	50123.4	18048.4	0	0	31193.9	0	0	0	0	0	110561	0	45764.5	0	0
Basement-membrane protein 40;Osteonectin;Secreted protein acidic and rich in cysteine;SPARC;cDNA, FLJ96669, highly similar to Homo sapiens secreted protein, acidic, cysteine-rich (osteonectin)(SPARC), mRNA;cDNA FLJ55667, highly similar to Secreted protein acidic and rich in cysteine;Cysteine-rich protein	ON;SPARC	SPARC	P09486;B2RDL6;B4DRV4;Q6QE20	1.05691e+08	1.61618e+08	0.653957	2.67309e+08	3.07664e+06	3.52317e+06	7.68676e+06	4.34957e+06	1.50084e+06	1.99768e+06	2.69974e+06	3.6416e+06	2.24987e+06	8.25773e+06	1.91127e+06	2.80983e+06	3.70863e+06	3.41234e+06	2.81109e+06	7.96374e+06	2.49728e+06	2.61864e+06	3.36678e+06	2.84235e+06	3.14166e+06	3.02592e+06	2.25247e+06	1.16993e+06	1.34677e+06	3.61567e+06	2.1441e+06	1.82102e+06	1.76419e+06	2.66829e+06	2.01992e+06	2.55661e+06	960972	1.28453e+06	2.99355e+06	3.26463e+06	1.65491e+06	3.88247e+06	2.278e+06	3.43896e+06	0	4.01052e+06
Hemidesmosomal protein 1;Plectin-1;HCG1994702;Plectin isoform 1b;Similar to plectin 1, intermediate filament binding protein, 500kD	PLEC1;hCG_1994702	Isoform 1 of Plectin-1;Isoform 2 of Plectin-1;Isoform 3 of Plectin-1;Isoform 6 of Plectin-1;Isoform 5 of Plectin-1;Isoform 4 of Plectin-1;Isoform 9 of Plectin-1;Isoform 8 of Plectin-1;Isoform 7 of Plectin-1	Q15149-1;Q15149;Q15149-2;Q15149-3;Q15149-6;Q15149-5;Q8WXV5;Q15149-4;Q15149-9;Q15149-8;Q15149-7;Q96IE3	1.6678e+07	1.85125e+07	0.900903	3.51904e+07	351159	705517	821701	100935	3.22353e+06	764356	103355	102015	368206	724582	535324	504582	21081.2	630060	291082	611770	267470	242277	348042	943353	0	411542	252994	549169	685818	343173	350580	149254	0	389130	622731	254658	822453	166224	19829.1	0	33370.8	144070	6.40971e+06	179540	0	177198
V1-7 protein;Anti-folate binding protein	IGLV2-23;V1-7;HuC4lambda Vlambda	V1-7 protein;Anti-folate binding protein (Fragment)	Q5NV89;A2NYQ7	4.2788e+07	5.21359e+08	0.0820701	5.64147e+08	107741	39985.7	91771.3	65572.6	18179.2	86550.9	82820.9	15596	106235	102541	104323	56292.3	28373.8	131861	90245.8	9060.23	89031.2	14746.6	38012.7	29967.9	115768	54873.6	17110.2	4.0372e+07	0	144914	44401.1	33928.4	0	26559.1	17046.2	0	418750	217376	16338.1	0	202328	50167	0	174809	4.92913e+08	157458
Rhodanese;Thiosulfate sulfurtransferase;Thiosulfate sulfurtransferase variant;Thiosulfate sulfurtransferase (Rhodanese);cDNA FLJ57870, highly similar to Thiosulfate sulfurtransferase (EC 2.8.1.1)	TST;LL22NC01-146D10.3-003	Thiosulfate sulfurtransferase;cDNA FLJ57870, highly similar to Thiosulfate sulfurtransferase	Q16762;Q53EW8;B1AH48;B4DVZ4	1.60732e+07	1.5999e+07	1.00464	3.20722e+07	594500	512335	623212	624449	421470	871376	523077	636591	335910	436462	412501	492945	362091	246640	321658	0	727295	647106	552145	921189	326090	586133	474995	104710	170699	752172	458869	534214	348894	546417	443825	632743	0	0	430467	0	211751	469811	397516	314471	0	442142
Entactin;Nidogen-1;cDNA FLJ51241, highly similar to Nidogen-1	NID;NID1	Isoform 1 of Nidogen-1;Isoform 2 of Nidogen-1;cDNA FLJ51241, highly similar to Nidogen-1	P14543-1;P14543;P14543-2;B4DM05	3.57903e+07	3.3732e+07	1.06102	6.95222e+07	1.29332e+06	877370	1.85098e+06	746960	957211	2.09804e+06	947826	1.26747e+06	610354	1.35825e+06	743979	1.02375e+06	586848	633487	750529	809277	882069	1.85947e+06	1.64445e+06	1.8248e+06	692250	916368	996293	45838.7	657089	1.18529e+06	825063	908809	1.13583e+06	791345	871801	1.6284e+06	33595	298155	2.03771e+06	180428	479389	734791	520737	464035	1.44326e+06	1.10143e+06
eEF-1B gamma;Elongation factor 1-gamma;Eukaryotic translation elongation factor 1 gamma;EEF1G protein;Eukaryotic translation elongation factor 1 gamma, isoform CRA_c;GIG35;cDNA FLJ59991, highly similar to Elongation factor 1-gamma;cDNA FLJ56389, highly similar to Elongation factor 1-gamma;cDNA FLJ59973, highly similar to Elongation factor 1-gamma	EEF1G;EF1G;PRO1608;hCG_2039458	Elongation factor 1-gamma;cDNA FLJ59991, highly similar to Elongation factor 1-gamma;cDNA FLJ56389, highly similar to Elongation factor 1-gamma;Elongation factor 1-gamma;cDNA FLJ59973, highly similar to Elongation factor 1-gamma	P26641;Q2F838;Q2F840;Q53YD7;B4DUK7;B4DTG2;B4DSR4	2.27292e+07	3.57826e+07	0.635204	5.85118e+07	622682	841646	1.03427e+06	516620	982387	780186	1.00395e+06	1.00652e+06	1.00314e+06	1.19143e+06	582218	832179	583957	807771	551741	386747	665513	593774	724294	587077	407095	641025	414291	181481	672839	636665	439110	608153	577834	369389	384093	821096	167005	467481	643572	762841	930714	906428	908462	851066	0	850392
BH3-interacting domain death agonist;BH3-interacting domain death agonist p11;BH3-interacting domain death agonist p13;BH3-interacting domain death agonist p15;p11 BID;p13 BID;p15 BID;p22 BID;cDNA FLJ37476 fis, clone BRAWH2012827, highly similar to Homo sapiens BH3 interacting domain death agonist (BID), transcript variant 1, mRNA;BH3 interacting domain death agonist, isoform CRA_d;BID isoform L(…	BID;hCG_21529	Isoform 2 of BH3-interacting domain death agonist;Isoform 1 of BH3-interacting domain death agonist;Putative uncharacterized protein BID;Isoform 4 of BH3-interacting domain death agonist	P55957-2;P55957;B3KT21;P55957-1;A8ASI8;B1PL87;C9JQ20;P55957-4;B2ZP79	527772	1.17862e+06	0.447789	1.70639e+06	20193.2	22351.9	31305.1	0	17826.4	1670.14	14075.5	37374.7	31558.6	45840.4	2327.17	25695.5	17712.7	0	13999.7	0	15837.6	8009.19	19357.4	19688.6	0	11245.7	10282.2	0	2567.42	12645.5	9318.12	4252.72	7838.89	7882.18	6226.75	15090.4	85826.4	0	9771.73	106960	17325.7	14925.7	0	26711.1	0	43056.8
IGK@ protein	IGK@	IGK@ protein	Q6P5S8	9.98207e+07	4.74586e+09	0.0210332	4.84568e+09	582273	552480	403041	1.8016e+06	1.65411e+06	3.38007e+06	426751	548691	667251	418064	569591	1.13031e+06	984665	2.20575e+06	4.06507e+06	1.57653e+06	1.0194e+06	780203	1.18056e+06	1.94781e+06	5.74287e+06	2.50971e+06	981202	4.44084e+06	1.00099e+07	746541	1.11574e+06	588889	1.57962e+06	751827	1.94515e+06	794671	2.86312e+07	1.34635e+07	624784	5.72206e+07	9.24841e+06	539818	694409	1.13295e+06	4.20861e+09	2.01335e+07
Antithrombin-III;Serpin C1;Gene for antithrombin-III (aa 262-353)	AT3;PRO0309;SERPINC1	Antithrombin-III	P01008;Q9UE54	4.42489e+08	3.61453e+08	1.2242	8.03942e+08	2.92427e+06	2.72146e+06	2.49532e+06	6.02384e+06	4.23374e+06	5.61001e+06	2.06974e+06	3.14074e+06	2.58894e+06	2.72024e+06	3.39389e+06	6.43976e+06	7.25061e+06	1.57577e+07	2.15531e+07	8.19516e+06	5.1967e+06	3.08943e+06	5.03596e+06	5.72217e+06	2.86853e+07	1.26476e+07	2.8335e+06	1.35398e+07	4.90681e+06	5.05242e+06	4.38558e+06	2.40815e+06	5.5652e+06	5.8777e+06	7.85408e+06	3.76119e+06	1.60343e+08	6.55461e+07	2.92051e+06	3.76521e+07	1.55705e+07	1.10014e+06	2.94735e+06	4.02595e+06	8.3516e+07	1.32003e+06
Putative uncharacterized protein TSPAN9;Tetraspan NET-5;Tetraspanin-9	TSPAN9;NET5	Putative uncharacterized protein TSPAN9;Tetraspanin-9;8 kDa protein	B5MD23;O75954	4.07892e+06	1.3794e+06	2.95702	5.45832e+06	184373	0	0	0	344020	0	336146	220977	91332.1	0	0	179934	0	158055	107510	0	156311	190674	265272	529100	0	149262	0	201669	99521.6	414554	0	0	124435	169388	156384	0	0	0	0	0	116493	0	0	0	0	0
L-isoaspartyl protein carboxyl methyltransferase;Protein L-isoaspartyl/D-aspartyl methyltransferase;Protein-beta-aspartate methyltransferase;Protein-L-isoaspartate(D-aspartate) O-methyltransferase;Protein-L-isoaspartate O-methyltransferase	PCMT1	Isoform 2 of Protein-L-isoaspartate(D-aspartate) O-methyltransferase;protein-L-isoaspartate (D-aspartate) O-methyltransferase 1;Isoform 1 of Protein-L-isoaspartate(D-aspartate) O-methyltransferase;Protein-L-isoaspartate O-methyltransferase;Putative unchara	P22061-2;P22061;P22061-1;B7Z972;C9J5C9;C9JB74;C9JJ72;C9J5L4	1.00197e+06	1.80636e+06	0.554689	2.80833e+06	42103.6	45373.4	17341.6	0	29741.8	42427.7	65057.7	65823.5	67118.4	22101.5	45774.3	53869.1	45841.3	40651.6	22858.2	12910.4	62855.6	13026.2	34514	34378.4	31274.7	24278.1	22889.4	0	10643.9	15426.3	21455.1	23528.4	19368	5595.37	13964.1	25246.3	0	0	24532.1	46431.2	41249.5	38359.2	0	17560.3	0	17656
Rho cDNA clone 9;Rho-related GTP-binding protein RhoC;Ras homolog gene family, member C	ARH9;ARHC;RHOC;RP11-426L16.4-008;RP11-426L16.4-005;RP11-426L16.4-010;RP11-426L16.4-013	Rho-related GTP-binding protein RhoC;Ras homolog gene family, member C;Ras homolog gene family, member C;Ras homolog gene family, member C;Ras homolog gene family, member C	P08134;Q5JR08;Q5JR05;Q5JR07;Q5JR06	3.10503e+06	7.67174e+06	0.404736	1.07768e+07	10368.6	14960.2	130018	80119.1	42019	19627.2	12340.8	54088.1	37943.4	142292	25001.5	112665	123959	76644.2	82931.2	509412	29401.5	23653.8	76284.9	50693.6	98581.7	81625.3	67457.2	35599	70750.4	64288.3	41350	44350.8	73741.9	41843.4	55620.8	51801.7	245163	419531	58897.1	478632	140902	73420.9	77887.9	90345.6	2.83155e+06	123236
Bw-47;HLA class I histocompatibility antigen, B-47 alpha chain;MHC class I antigen B*47;MHC class I antigen;Leucocyte antigen B;MHC class I antigen SHCHA	HLAB;HLA-B;HLA-B gene	HLA class I histocompatibility antigen, B-47 alpha chain;MHC class I antigen (Fragment);MHC class I antigen (Fragment);MHC class I antigen (Fragment);MHC class I antigen (Fragment);MHC class I antigen (Fragment);MHC class I antigen (Fragment);MHC class I a	P30485;Q9GIL0;Q56SH9;Q56SI0;O77935;Q9UIM4;Q9GJ50;A0FKC5;B2CY99;A9J7N7;A9J7P3;Q95IA3;Q95IA4;C7E565;C8CAY1;C9WCW5;C9WEP5;Q000J7;Q95IF2;Q9MY96;C5IZS2;C5J017;C7FDR8;C9WCV5;O19669;Q6V4Z6;C0LAA6;Q95IC5;O77934;Q9BD32;Q5ENG9;Q95IA0;Q9GIN7;Q6EUV9;Q4GX00;Q3LRZ8;Q9MYE3;Q9TP28;Q860P7;Q0PHU8;Q45QG1;Q5QQ08;Q9TP30;Q9UE95;Q9UQU4;Q6VS57;Q7YPH3;Q9GJN2;Q861I0	2.56514e+08	2.60544e+08	0.984534	5.17058e+08	6.01182e+06	1.28245e+07	2.35674e+06	5.47145e+06	6.33748e+06	1.22526e+07	4.04876e+06	1.44551e+06	6.61809e+06	4.99104e+06	1.01643e+07	3.7079e+06	4.4471e+06	7.28181e+06	7.83219e+06	6.41056e+06	1.69627e+07	6.84496e+06	8.23259e+06	6.50847e+06	9.12537e+06	4.59755e+06	9.21674e+06	7.8891e+06	1.64359e+06	1.46099e+07	3.71833e+06	6.05159e+06	5.2658e+06	1.608e+07	1.07284e+07	8.86712e+06	5.45747e+06	9.26144e+06	3.25128e+06	3.71141e+07	9.49749e+06	1.8244e+06	2.59893e+06	3.34203e+06	1.93475e+07	6.70559e+06
Ras GTPase-activating-like protein IQGAP2;cDNA FLJ51769, highly similar to Ras GTPase-activating-like protein IQGAP2;cDNA FLJ52367, highly similar to Ras GTPase-activating-like protein IQGAP2;IQ motif containing GTPase activating protein 2 variant	IQGAP2	Isoform 1 of Ras GTPase-activating-like protein IQGAP2;Isoform 2 of Ras GTPase-activating-like protein IQGAP2	Q13576-1;Q13576;A8K4V1;B7Z7U6;B7Z7X2;Q59HA3;Q13576-2	4.19657e+07	4.45742e+07	0.941479	8.65399e+07	756773	775750	1.89686e+06	1.18038e+06	1.35365e+06	734714	733799	1.20493e+06	971027	2.07216e+06	822377	1.09278e+06	874809	715448	1.12393e+06	1.66508e+06	988587	1.25083e+06	1.66291e+06	1.2752e+06	798037	1.76162e+06	1.32655e+06	821025	1.03784e+06	1.66406e+06	1.20286e+06	1.31905e+06	1.06183e+06	1.63004e+06	1.94934e+06	1.85398e+06	543112	308509	1.53583e+06	797164	489613	1.03091e+06	581062	1.08546e+06	3.45954e+06	1.01613e+06
Tight junction protein 2;Tight junction protein ZO-2;Zona occludens protein 2;Zonula occludens protein 2;cDNA FLJ53324, highly similar to Tight junction protein ZO-2;cDNA FLJ54712, highly similar to Tight junction protein ZO-2;cDNA FLJ61560, highly similar to Tight junction protein ZO-2;Tight junction protein 2 (Zona occludens 2);cDNA FLJ59510, highly similar to Homo sapiens tight junction protei…	TJP2;X104;ZO2;RP11-16N10.1-006;RP11-16N10.1-004	cDNA FLJ53324, highly similar to Tight junction protein ZO-2;Isoform C1 of Tight junction protein ZO-2;Isoform C2 of Tight junction protein ZO-2;Isoform A3 of Tight junction protein ZO-2;cDNA FLJ61560, highly similar to Tight junction protein ZO-2;tight ju	Q9UDY2-1;Q9UDY2;B7Z2R8;B7Z7T6;Q9UDY2-3;Q9UDY2-4;Q9UDY2-5;B7Z954;Q9UDY2-2;A2A3H9;B7Z2R3;Q5VXL1	732046	1.18924e+06	0.615557	1.92129e+06	25102.7	25691.3	0	0	174480	31348.6	25292.8	35077.6	38416.5	18841.9	17118.6	17360.4	9406.77	0	15200.2	0	14264.2	5953.31	13034.6	19625.1	0	13015	7454.3	46068.5	139228	0	0	11972.3	0	4916.73	8202	8390.96	0	0	6582.74	0	0	20275.6	68276.4	41912.6	0	6339.23
2',3'-cyclic-nucleotide 3'-phosphodiesterase;cDNA FLJ59866, highly similar to 2',3'-cyclic-nucleotide 3'-phosphodiesterase (EC 3.1.4.37);cDNA FLJ52954, highly similar to 2',3'-cyclic-nucleotide 3'-phosphodiesterase(EC 3.1.4.37)	CNP	Isoform CNPII of 2',3'-cyclic-nucleotide 3'-phosphodiesterase;Isoform CNPI of 2',3'-cyclic-nucleotide 3'-phosphodiesterase	P09543-1;P09543;P09543-2;B4DFN6;B4DI06	1.2117e+06	2.97756e+06	0.406942	4.18926e+06	5441.36	14554.1	54916.7	46180.8	19208.9	11868.1	14423.4	32565.6	17399	51535.1	8882.77	40611.1	30070.1	28073.5	38526	142182	12663.6	14140.7	26230.8	14704.4	70777.7	27645.1	23466.5	26368.8	23441.1	43203.5	28708.8	14265.3	48044.9	40998.6	36924.3	33056.4	133180	0	37436.1	286305	80461.3	35179.6	54510.5	38760.7	944007	45204.1
Clathrin light chain A;cDNA FLJ60566, highly similar to Clathrin light chain A;Putative uncharacterized protein CLTA	CLTA	Isoform Brain of Clathrin light chain A;Isoform 3 of Clathrin light chain A;cDNA FLJ60566, highly similar to Clathrin light chain A;Isoform Non-brain of Clathrin light chain A;Putative uncharacterized protein CLTA	P09496-1;P09496;P09496-3;B4DIN1;P09496-2;C9J8P9	1.57599e+07	1.5611e+07	1.00954	3.1371e+07	253286	345630	293922	464389	872378	511904	483755	548180	531775	509099	468140	312080	384184	590165	611590	453749	262804	1.06883e+06	578709	290738	511184	371883	391988	519230	616132	523473	304063	351010	558574	345837	491148	350070	51509.3	39481.6	499056	0	308318	325976	205205	448632	0	264099
2-phospho-D-glycerate hydro-lyase;Enolase 2;Gamma-enolase;Neural enolase;Neuron-specific enolase;Enolase	ENO2;hCG_25937	Gamma-enolase;Enolase;37 kDa protein	P09104;A8K3B0;Q6FHV6;B7Z2X9	2.24831e+06	4.50071e+06	0.499545	6.74902e+06	110445	123382	169049	555041	20403.5	39358.3	93054.9	82311.3	273781	180514	23026.6	40651.9	47958.5	0	0	0	61840.9	0	0	30400.1	0	29059.2	0	0	0	27526	27449.5	0	0	263711	0	38307.6	0	0	11037.2	0	19095.1	119583	53254.8	266167	0	81601.3
Alpha-tubulin 1;Testis-specific alpha-tubulin;Tubulin alpha-1 chain;Tubulin alpha-4A chain;Tubulin H2-alpha;cDNA FLJ58687, highly similar to Tubulin alpha-4 chain;Putative uncharacterized protein TUBA4A;Tubulin, alpha 1 (Testis specific), isoform CRA_a	TUBA1;TUBA4A;hCG_2013418	Tubulin alpha-4A chain;Tubulin, alpha 1 (Testis specific), isoform CRA_a	P68366;A8MUB1	3.00508e+08	3.00692e+08	0.999387	6.01201e+08	7.15591e+06	8.91848e+06	1.04615e+07	6.70322e+06	1.48945e+07	9.44108e+06	8.10082e+06	9.47817e+06	6.9807e+06	9.04663e+06	8.03455e+06	6.39536e+06	5.43583e+06	6.47516e+06	6.74978e+06	4.93848e+06	4.93805e+06	5.69942e+06	1.16769e+07	9.55996e+06	5.56587e+06	1.10073e+07	6.68065e+06	1.87787e+07	1.61319e+07	1.02083e+07	7.69379e+06	9.02092e+06	9.35572e+06	6.09785e+06	8.47173e+06	9.71605e+06	8.56473e+06	4.37582e+06	7.75424e+06	2.30842e+06	7.32462e+06	8.19815e+06	8.10134e+06	7.87888e+06	0	7.34505e+06
Constitutively expressed serum amyloid A protein;Serum amyloid A-4 protein;Amyloid protein A	CSAA;SAA4	Serum amyloid A-4 protein	P35542;B2R5G8	1.88261e+08	3.9093e+08	0.481571	5.79191e+08	523182	780788	747287	1.5629e+06	1.3673e+06	1.04691e+06	894579	768289	801682	927282	3.36984e+06	4.01019e+06	2.49089e+06	2.65869e+06	7.79343e+06	8.98118e+06	1.22195e+06	1.13962e+06	940726	980376	1.11679e+07	2.80444e+06	4.7046e+06	4.95467e+06	3.13006e+06	1570028	820444	1.08901e+06	1.84466e+06	2.41555e+06	3.51675e+06	1.22781e+06	6.50589e+07	3.93337e+07	1.61506e+06	1.06943e+08	7.37755e+06	2.10461e+06	7.28346e+06	2.23435e+06	7.67364e+07	3.43452e+06
Drosophila-related expressed sequence 17;HTcD37;Protein prune homolog;Prune homolog (Drosophila);cDNA, FLJ79436, highly similar to Homo sapiens prune homolog (PRUNE), mRNA	PRUNE;RP11-316M1.6-010;RP11-316M1.6-009	Isoform 1 of Protein prune homolog;Isoform 2 of Protein prune homolog;Isoform 3 of Protein prune homolog;Isoform 7 of Protein prune homolog;Isoform 5 of Protein prune homolog;Isoform 4 of Protein prune homolog;Prune homolog;Isoform 6 of Protein prune homol	Q86TP1-1;Q86TP1;Q86TP1-2;Q5SZF2;Q86TP1-3;B7ZB72;Q86TP1-7;Q86TP1-5;Q86TP1-4;Q5SZG1;Q86TP1-6	413012	1.01944e+06	0.405136	1.43245e+06	5747.27	4429.58	64665	9265.38	15890.7	8435.06	6773.9	37783	23184.6	35949.2	0	20234.1	9926.71	4335.77	8145.91	35181.7	8458.97	0	10160	10541.2	0	16289.4	2914.41	0	17721.3	3343.67	5785.26	3700.91	0	4994.01	10437.5	14074.9	0	0	14642.5	0	14217.1	13596	0	34414.9	0	40796.3
cDNA FLJ16459 fis, clone BRCAN2002473, moderately similar to Tropomyosin, fibroblast isoform 2;Tropomyosin 1 (Alpha), isoform CRA_f;Alpha-tropomyosin;Tropomyosin alpha-1 chain;Tropomyosin-1;TPMsk1;Tropomyosin isoform;Putative uncharacterized protein TPM1;Tropomyosin 1 (Alpha), isoform CRA_o	hCG_33495;TPM1;C15orf13;TMSA	37 kDa protein;Tropomyosin 1 (Alpha), isoform CRA_f;Isoform 3 of Tropomyosin alpha-1 chain;Isoform 4 of Tropomyosin alpha-1 chain;tropomyosin 1 alpha chain isoform 3;Tropomyosin isoform;Tropomyosin 1 (Alpha), isoform CRA_o;Isoform 1 of Tropomyosin alpha-1	Q6ZN40;P09493-3;P09493;P09493-4;Q8TCG4;Q15657;C9IZA2;P09493-1	1.25006e+09	1.41821e+09	0.881438	2.66827e+09	3.44046e+07	3.46036e+07	4.08701e+07	3.55055e+07	5.03852e+07	3.24977e+07	3.02526e+07	3.7707e+07	4.4513e+07	34918936	4.02544e+07	3.20272e+07	4.01119e+07	3.49105e+07	3.03674e+07	2.63132e+07	3.50899e+07	3.85117e+07	4.01744e+07	3.44131e+07	2.5443e+07	3.8254e+07	3.04037e+07	2.54126e+07	4.38755e+07	40101920	4.15277e+07	3.78575e+07	3.68613e+07	3.80717e+07	3.7423e+07	4.45622e+07	2.60963e+07	2.0089e+07	3.62515e+07	1.29979e+07	2.35789e+07	3.53966e+07	2.98607e+07	3.65573e+07	2.2072e+07	3.13033e+07
Guanine nucleotide-binding protein subunit alpha-13;cDNA FLJ53108, highly similar to Guanine nucleotide-binding protein alpha-13 subunit;cDNA FLJ50732, highly similar to Guanine nucleotide-binding protein alpha-13 subunit	GNA13	Guanine nucleotide-binding protein subunit alpha-13;cDNA FLJ53108, highly similar to Guanine nucleotide-binding protein alpha-13 subunit	Q14344;B2R977;B4DWV9;B7Z7R0	1.99719e+07	2.05731e+07	0.970777	4.0545e+07	755137	663669	367805	490880	445829	1.04447e+06	618714	791617	515018	430608	660561	733248	320201	543416	611376	169658	681871	540262	673586	1.03221e+06	788597	553054	549978	415232	415116	696870	517376	580455	456839	480248	359806	468996	402003	585769	611424	903948	486749	474010	525080	449978	0	259866
Rheumatoid factor RF-ET7		Rheumatoid factor RF-ET7	A2J1M4	192159	7.62927e+07	0.00251871	7.64849e+07	0	0	0	0	0	0	0	0	0	0	0	0	0	0	0	0	0	0	0	0	0	0	0	0	0	0	0	0	0	0	0	0	0	192159	0	0	144970	29603.6	0	0	6.61675e+07	0
Serine/threonine-protein phosphatase PP1-alpha catalytic subunit;Serine/threonine-protein phosphatase	PPP1A;PPP1CA	Serine/threonine-protein phosphatase PP1-alpha catalytic subunit;protein phosphatase 1, catalytic subunit, alpha isoform 3	P62136;Q07161	9.73553e+06	4.25156e+07	0.228987	5.22512e+07	196814	296386	350069	286690	299038	232296	280269	292691	336912	446497	160963	379914	402366	186884	690190	334761	224463	175581	185932	211831	353257	186796	150293	216183	317605	291209	229447	159122	158994	218126	207739	169204	234770	664005	208235	2.86305e+07	225699	291696	248533	301451	0	309029
5F7;Basigin;Collagenase stimulatory factor;Extracellular matrix metalloproteinase inducer;Leukocyte activation antigen M6;OK blood group antigen;Tumor cell-derived collagenase stimulatory factor;cDNA FLJ52708, highly similar to Basigin;cDNA FLJ61188, highly similar to Basigin;Basigin (Ok blood group), isoform CRA_a;cDNA FLJ36018 fis, clone TESTI2016337, highly similar to BASIGIN;Cervical EMMPRIN;…	BSG;UNQ6505/PRO21383;hCG_20562;hEMMPRIN	Isoform 1 of Basigin;Isoform 2 of Basigin;basigin isoform 4	P35613-1;P35613;B4DNE1;P35613-2;B4DY23;Q54A51;A6NJW1	6.7331e+06	6.46192e+06	1.04197	1.3195e+07	158691	186036	121705	314207	170975	294154	142223	186266	123014	146039	167212	193536	147722	244547	140291	0	195316	241226	194018	198196	0	207365	160394	617667	213340	258649	167726	214950	204629	203557	403499	174228	0	161471	180251	763927	217429	133765	69183.6	240519	0	93018.1
V2-17 protein	IGLV3-25;V2-17	V2-17 protein	Q5NV90	6.08905e+07	8.78916e+08	0.0692791	9.39806e+08	196105	356581	96479.9	50513.4	421617	1.63078e+06	54507.4	273927	205800	24649.3	78084.3	282591	145029	472634	533099	158923	163377	318405	233156	857419	1.09166e+06	789611	245585	4.14309e+07	1.12212e+06	338520	388012	68506.9	2.74514e+06	180383	266265	600401	3.09756e+06	1.77913e+06	192992	1.66318e+06	2.53146e+06	140266	229390	333996	7.1025e+08	2.0675e+06
Ceruloplasmin;Ferroxidase;Ceruloplasmin (Ferroxidase);Ceruloplasmin (Ferroxidase), isoform CRA_a;CP protein;cDNA FLJ76826, highly similar to Homo sapiens ceruloplasmin (ferroxidase) (CP), mRNA	CP;hCG_1781201	Ceruloplasmin	P00450;A5PL27;A8K5A4;Q1L857	1.25298e+09	8.97331e+08	1.39634	2.15031e+09	1.35732e+07	8.42447e+06	8.4393e+06	1.25743e+07	1.49214e+07	1.67088e+07	1.04148e+07	1.10774e+07	6.25871e+06	8.89331e+06	9.74218e+06	1.33307e+07	2.12683e+07	5.42579e+07	5.66922e+07	2.33293e+07	9.10639e+06	1.05979e+07	1.71758e+07	1.77805e+07	1.52106e+08	3.96931e+07	1.50983e+07	3.32042e+07	2.0852e+07	1.67233e+07	1.13062e+07	1.50722e+07	1.6352e+07	1.82578e+07	3.50909e+07	9.82264e+06	3.00459e+08	2.12508e+08	1.18699e+07	7.62891e+07	3.39035e+07	4.48064e+06	1.31627e+07	1.78182e+07	1.02122e+08	3.87078e+06
Fibulin-1;cDNA PSEC0266 fis, clone NT2RP3003649, highly similar to Homo sapiens fibulin-1D mRNA	FBLN1;PP213	Isoform B of Fibulin-1;Isoform D of Fibulin-1	P23142-3;P23142;P23142-1;Q8NBH6	7.94146e+06	8.3927e+06	0.946234	1.63342e+07	34832.7	54278.2	55405.4	488846	185278	1.07393e+06	341862	424129	46957	76030.4	190686	0	0	585343	0	0	210962	158860	50815.3	368340	273755	133231	53908.9	193594	109605	115605	113518	78459.1	264317	0	0	63802.2	560874	1.63424e+06	0	3.51315e+06	318252	0	0	0	0	68688.9
Ras-related protein Rab-8B;cDNA FLJ52970, highly similar to Ras-related protein Rab-8B	RAB8B	Ras-related protein Rab-8B	Q92930;B4DMS1	2.38343e+06	4.58118e+06	0.520266	6.96462e+06	97350	86189.8	18323.8	65808.5	51840.1	103041	111040	124240	104624	13378.2	83610.6	107255	70692.1	64946.9	95271.8	60161.2	57571.4	35439.4	65746.7	69391.4	132273	63913.5	67821.2	17049.2	30257.7	0	0	54507.8	70796.2	31409.1	12398.2	29923.7	164119	159072	63971.8	562811	126355	59326.7	115648	96831.5	0	55071
cDNA FLJ54183, highly similar to HLA class I histocompatibility antigen, Cw-7 alpha chain;Major histocompatibility complex, class I, C;MHC class I antigen;HLA class I histocompatibility antigen, Cw-7 alpha chain;MHC class I antigen Cw*7;MHC class 1 antigen;MHC class I protein HLA-C heavy chain;MHC class I antigen precusor;HLA-C protein;MHC class I antigen HLA-C;cDNA FLJ53134, highly similar to HL…	HLA-C;XXbac-BCX101P6.2-004;XXbac-BPG248L24.3-004;XXbac-BCX101P6.2-003;XXbac-BPG248L24.3-002;XXbac-BCX101P6.2-002;HLAC;HLA-Cw;HLA;XXbac-BPG248L24.3-001;XXbac-BCX101P6.2-001	cDNA FLJ54183, highly similar to HLA class I histocompatibility antigen, Cw-7 alpha chain;Major histocompatibility complex, class I, C;Major histocompatibility complex, class I, C;MHC class I antigen;Major histocompatibility complex, class I, C;Major histo	B4DVY0;A2ABE7;A2AEA4;A7WPJ2;A2ABE6;A2AEA2;A2ABE5;P10321;A2BCW7;A4Q9R6;A6H578;A6H581;A6Q0P2;A7LH95;A8YQF3;B0JF23;B1PQ27;B2ZSE2;B3V8S0;B5BLP2;B9WPN5;C0KJV4;C0KJV6;C0KJW1;C0KJW3;C0KJW5;C0KJY4;C0KK02;C0KTQ5;C0KTQ6;C1K0X7;C1K0X8;C1K0Y0;C1K9J2;C5IZX3;C6JSX5;C6JSX6;C6K4L0;C6K4Q8;C6K4R1;C7C619;C7EAN4;C7EDP3;C7EW73;D0EP73;Q001S2;Q08GD3;Q08GM9;Q0PQ42;Q0ZP95;Q1WAA9;Q1XDY2;Q27W00;Q29729;Q2L4E9;Q30204;Q3KT81;…	1.82649e+07	1.05023e+07	1.73914	2.87671e+07	1.49318e+06	2.28271e+06	123712	180399	423620	1.59301e+06	759054	77870.3	635893	32652.6	789084	486973	5360.58	882040	0	119077	2.15916e+06	568673	859173	1.35902e+06	10435.1	48340.6	635548	698128	201930	911925	154498	0	255376	4960.9	0	0	55544.4	0	457531	0	241424	10779.7	140610	0	424815	239246
		25 kDa protein;25 kDa protein;25 kDa protein;25 kDa protein		102783	2.03404e+08	0.000505316	2.03507e+08	0	0	0	0	0	16603	0	0	0	0	0	26493	0	0	40535.8	0	0	0	0	0	0	0	0	0	0	0	0	0	19151.5	0	0	0	0	0	0	0	163703	0	0	0	1.95391e+08	83155.5
Transthyretin;ATTR;Prealbumin;TBPA;TTR;Transthyretin amyloidosis variant F33V;Transthyretin amyloidosis variant D38V	PALB;TTR;transthyretin/ TTR	Transthyretin;Transthyretin;20 kDa protein;13 kDa protein	A6XGL1;P02766;A6XMH1;Q53WY6;Q8TDB1;Q8TDB2	1.8498e+09	1.31953e+09	1.40186	3.16933e+09	1.62427e+07	1.67966e+07	1.84809e+07	3.59482e+07	1.74764e+07	2.05165e+07	1.00721e+07	1.48206e+07	1.10901e+07	1.19358e+07	1.71755e+07	3.0094e+07	2.65457e+07	6.33926e+07	6.20153e+07	2.95903e+07	3.22081e+07	1.73462e+07	2.30453e+07	2.81187e+07	1.12657e+08	3.06463e+07	1.41732e+07	4.33208e+07	2.09858e+07	2.95829e+07	1.51913e+07	1.22684e+07	2.69247e+07	3.15549e+07	3.0004e+07	1.90255e+07	6.13877e+08	3.3173e+08	1.49471e+07	1.70005e+08	6.57084e+07	9.03314e+06	2.36106e+07	2.15411e+07	8.4661e+07	6.047e+06
Precursor (AA -19 to 113)		Precursor (Fragment)	A2NV55	118770	2.16618e+07	0.00548294	2.17805e+07	7000.91	0	0	0	0	0	1264.81	0	0	0	0	0	0	0	0	0	0	0	0	0	103776	0	0	4409.03	2319.48	0	0	0	0	0	0	0	0	0	0	0	335434	3146.54	0	0	1.81714e+07	238881
Coatomer subunit gamma;Gamma-coat protein;cDNA FLJ77708, highly similar to Homo sapiens coatomer protein complex, subunit gamma (COPG), mRNA;cDNA FLJ10862 fis, clone NT2RP4001574, highly similar to Coatomer subunit gamma;cDNA FLJ41945 fis, clone PLACE6019676, highly similar to Coatomer subunit gamma;Coatomer protein complex, subunit gamma, isoform CRA_a;Gamma1-COP;COPG protein	COPG;COPG1;hCG_1791262	Coatomer subunit gamma;12 kDa protein	Q9Y678;A8K6M8;B3KMF6;B3KW21;Q54AC4;Q8WUI6	509454	872304	0.584033	1.38176e+06	13472.7	15239.3	37790	23052.8	29841	5795.44	10491.8	25247.2	20902.8	32342.4	8603.33	13172.5	7958.75	0	13412.3	0	15078.9	12228.7	11020.7	12073	11952.7	10476.8	7439.89	33846.5	21543.8	19410.6	10085.4	14112.7	12703.5	16800.1	12941	13962.6	0	0	16455.1	0	13606.5	25861.1	19670.9	27282.1	0	0
cDNA FLJ76598, highly similar to Homo sapiens glutathione S-transferase kappa 1, mRNA;Glutathione S-transferase kappa 1, isoform CRA_a;GSTK1 protein;Glutathione S-transferase kappa 1;Glutathione S-transferase subunit 13;GST 13-13;GST class-kappa;GSTK1-1;cDNA FLJ78056;Glutathione S-transferase kappa 1, isoform CRA_d;LOC51064 protein;cDNA FLJ60871, highly similar to Glutathione S-transferase kappa …	GSTK1;hCG_20682;HDCMD47P;LOC51064;tcag7.883	glutathione S-transferase kappa 1 isoform b;Glutathione S-transferase kappa 1;glutathione S-transferase kappa 1 isoform c;cDNA FLJ37944 fis, clone CTONG2008720, highly similar to Glutathione S-transferase kappa 1;Putative uncharacterized protein GSTK1;glut	Q6P4H0;Q9Y2Q3;Q2NLC8;Q6FII1;B4DSY2;B3KTA6;C9JNT3;B4DIH1	2.16381e+07	2.03067e+07	1.06556	4.19448e+07	654182	789676	451110	861591	247765	1.17538e+06	341961	1.04256e+06	353820	641591	547777	1.08278e+06	480903	210790	612586	498886	839734	572279	517947	584659	607241	536090	1.1422e+06	453995	196907	454756	1.12979e+06	1.3645e+06	238342	220040	560240	896350	0	541768	787890	1.22511e+06	346177	644310	629714	480082	0	554349
CCT-theta;Renal carcinoma antigen NY-REN-15;T-complex protein 1 subunit theta;cDNA FLJ53379, highly similar to T-complex protein 1 subunit theta;cDNA FLJ59382, highly similar to T-complex protein 1 subunit theta;Chaperonin containing TCP1, subunit 8 (Theta) variant;CCT8 protein;Chaperonin containing TCP1, subunit 8 (Theta), isoform CRA_c	C21orf112;CCT8;CCTQ;KIAA0002;hCG_1810843	T-complex protein 1 subunit theta;59 kDa protein	P50990;B4DEM7;B4DQH4;Q53HU0;Q7Z759	1.32907e+07	4.36544e+07	0.304454	5.69451e+07	307736	188403	348387	199900	243093	282028	347909	324130	277089	455497	130046	273646	241040	304349	183883	167262	157591	452445	206477	116574	185445	223555	135703	168958	280121	316049	290584	3882.36	90490.7	206367	430863	282367	4.92687e+06	231823	310177	0	843988	297263	414748	276056	2.62364e+07	406860
Ig gamma-1 chain C region;IGH@ protein;Hepatitis B virus receptor binding protein	IGHG1;IGH@	IGH@ protein	P01857;Q6GMX6;Q6PYX1	2.63635e+06	4.94789e+08	0.00532824	4.97425e+08	5762.73	10063.4	0	0	17556.2	79222.7	15993.9	4531.28	0	0	0	0	48029.4	16503.1	189765	0	8522.99	127825	9090.24	0	295846	119842	0	154661	0	0	387108	33217.7	0	0	8308.1	0	150885	934731	18887.9	405616	35888.5	11115.6	62938.2	6098.1	4.59578e+08	0
Cytidine monophosphate kinase;Cytidylate kinase;Deoxycytidylate kinase;UMP-CMP kinase;Uridine monophosphate kinase;Uridine monophosphate/cytidine monophosphate kinase;cDNA, FLJ93091, Homo sapiens UMP-CMP kinase (UMP-CMPK), mRNA;Cytidylate kinase, isoform CRA_a;cDNA FLJ53966, moderately similar to Homo sapiens cytidylate kinase (CMPK), mRNA;cDNA FLJ53623, moderately similar to Homo sapiens cytidyl…	CMK;CMPK;CMPK1;UCK;UMK;UMPK;hCG_1780368;RP11-511I2.1-004;RP11-511I2.1-003	UMP-CMP kinase 1 isoform a;cDNA FLJ53966, moderately similar to Homo sapiens cytidylate kinase (CMPK), mRNA;UMP-CMP kinase 1 isoform b;cDNA FLJ52483, highly similar to Homo sapiens cytidylate kinase (CMPK), mRNA;Cytidine monophosphate (UMP-CMP) kinase 1, c	P30085;B2R6S5;B4DDL4;B4DPU7;B4DFW6;Q5T0D2;Q5T0D3	432142	732872	0.589656	1.16501e+06	21140.5	9983.3	43903.4	10850.8	10988.2	11611.4	19749.1	22230.9	8544.3	16911.3	9922.05	9560.82	5170.26	5152.59	14651.7	0	17762.2	8116.67	0	5034.81	0	4639.07	0	0	0	4654.75	2520.61	0	0	0	0	13042.2	143516	0	12485.9	0	15495.8	11688.1	13626	13029.2	0	30244.7
9.5S alpha-1-glycoprotein;Serum amyloid P-component;Serum amyloid P-component(1-203)	APCS;PTX2	Serum amyloid P-component	P02743	1.26772e+08	1.52867e+08	0.829296	2.79639e+08	1.75236e+06	1.24515e+06	1.17821e+06	554648	1.80895e+06	1.96107e+06	621499	1.01877e+06	513914	638365	1.73856e+06	2.29622e+06	2.31063e+06	2.93807e+06	5.62556e+06	2.71696e+06	2.00798e+06	1.54935e+06	1.94103e+06	2.26177e+06	4.68109e+06	2.43191e+06	1.78336e+06	1.15674e+06	1.83717e+06	3.01819e+06	890627	1.62614e+06	1.14561e+06	2.47764e+06	3.50647e+06	812096	3.93105e+07	2.47433e+07	672021	6.03752e+06	2.35626e+06	453332	1.07251e+06	1.15568e+06	0	392249
CapZ alpha-1;F-actin-capping protein subunit alpha-1;cDNA FLJ75422, highly similar to Homo sapiens capping protein (actin filament) muscle Z-line, alpha 1, mRNA	CAPZA1	F-actin-capping protein subunit alpha-1;Putative uncharacterized protein CAPZA1 (Fragment)	P52907;A8K0T9;A8MV55	1.77462e+08	2.56729e+08	0.691242	4.34191e+08	5.31727e+06	5.22291e+06	7.57692e+06	5.36634e+06	9.31374e+06	4.62416e+06	6.40617e+06	5.58389e+06	6.75926e+06	8.39751e+06	4.21485e+06	4.57714e+06	4.35626e+06	3.30752e+06	3.14657e+06	3.40598e+06	4.35753e+06	3.82851e+06	4.00128e+06	3.07098e+06	3.00141e+06	3.14478e+06	3.79036e+06	6.16292e+06	7.18751e+06	5.84591e+06	4.75381e+06	5.13781e+06	4.70565e+06	4.9602e+06	4.32259e+06	5.16274e+06	6.02423e+06	5.69484e+06	4.73231e+06	6.80985e+06	6.36526e+06	7.43644e+06	5.81228e+06	6.39189e+06	508235	5.92567e+06
Cytokeratin-19;Keratin, type I cytoskeletal 19;Keratin-19;Putative uncharacterized protein KRT19	KRT19	>P08727 SWISS-PROT:P08727 Tax_Id=9606 Gene_Symbol=KRT19 Keratin, type I cytoskeletal 19;Keratin, type I cytoskeletal 19;Putative uncharacterized protein KRT19;25 kDa protein	P08727;C9JM50	2.76621e+06	5.1927e+06	0.532711	7.95891e+06	44819.1	111327	47281.4	109846	188509	173035	81173.5	110698	17075.1	21610	68611	135438	36547.8	25435.1	51248	53570.8	64028.1	113806	3717.65	106586	0	72149.7	131373	0	0	72638.5	69893.9	210554	0	110710	60195.6	82875.5	0	335521	55936.9	0	118473	22667.4	35749.3	62570.8	0	22704.8
Mammalian STE20-like protein kinase 3;Serine/threonine-protein kinase 24;STE20-like kinase MST3;cDNA FLJ60706, highly similar to Serine/threonine-protein kinase 24 (EC 2.7.11.1);cDNA FLJ61159, highly similar to Serine/threonine-protein kinase 24 (EC 2.7.11.1);cDNA FLJ61383, highly similar to Serine/threonine-protein kinase 24 (EC 2.7.11.1);Serine/threonine kinase 24 (STE20 homolog, yeast);Serine/…	MST3;STK24;STK3;hCG_27759;RP11-111L24.5-001;RP11-111L24.5-003;RP11-111L24.5-005;SOK1;STK25;YSK1;MASK;MST4;DKFZp686J1430	cDNA FLJ61383, highly similar to Serine/threonine-protein kinase 24;Isoform B of Serine/threonine-protein kinase 24;Serine/threonine kinase 24;Serine/threonine kinase 24;cDNA, FLJ79036, highly similar to Serine/threonine-protein kinase MST4;Serine/threonin	Q9Y6E0-2;Q9Y6E0;B4DMR0;B4DR80;B4DT57;Q5U0E6;Q9Y6E0-1;Q5JV92;Q6FG81;Q6P0Y1;Q5JV93;Q5JV98;B4E0Y9;O00506;B3KRS6;B4DVS7;Q96BA2;Q9P289;Q499L9;Q8NBY1;C9JGW8;A8K6Z3;B4DMA5;B4E185;B7Z9K1;Q5CZ67;Q8NC04;Q96SR7;Q9NWX4;C9JFU5;C9J232;C9JCC0;C9J6L2;C9JDH9	3.39212e+06	6.9138e+06	0.490631	1.03059e+07	173268	172295	165685	17308.4	134524	134108	220102	172065	257687	253259	142682	96174.7	25895.2	178341	67401.3	30468.1	85502	52400.9	78918.3	64842.9	86835.6	83082.6	34508.5	11470.5	120284	120247	101726	43506.6	21566.5	83311.9	33761.3	119584	0	0	9307.19	0	117204	301571	153256	227798	0	37246.7
Atopy-related autoantigen CALC;Calcium-binding atopy-related autoantigen 1;Putative uncharacterized protein CBARA1;cDNA FLJ13256 fis, clone OVARC1000834, highly similar to Homo sapiens calcium binding atopy-related autoantigen 1 (CBARA1), mRNA;cDNA FLJ54794, highly similar to Homo sapiens calcium binding atopy-related autoantigen 1 (CBARA1), mRNA;cDNA FLJ54801, highly similar to Homo sapiens calc…	CALC;CBARA1	Isoform 3 of Calcium-binding atopy-related autoantigen 1;55 kDa protein;Isoform 1 of Calcium-binding atopy-related autoantigen 1;Isoform 2 of Calcium-binding atopy-related autoantigen 1;38 kDa protein;cDNA FLJ54794, highly similar to Homo sapiens calcium b	Q9BPX6-3;Q9BPX6;A8MV96;B3KN20;Q9BPX6-1;B5MBY3;Q9BPX6-2;B4DJH9;B4DPI1	531885	382991	1.38877	914876	5501.36	2597.96	19271.8	20390	12589.5	1932.1	2347.36	14955.4	6663.35	16091.3	3630.56	16527.2	6746.39	0	15583.5	67345.5	12496.4	13946.8	28139.1	27272.5	43039.7	24172.6	16094.8	6872.93	5460.22	18151.8	9715.23	13002.3	8475.39	15104.3	31692.8	21531.4	0	0	24543.3	0	0	0	0	8938.44	0	8643.59
Cold agglutinin FS-1 H-chain	IGH@	Cold agglutinin FS-1 H-chain (Fragment)	A2NB43	477073	1.35393e+07	0.0352362	1.40163e+07	8471.82	0	0	0	11956	0	0	0	0	0	0	0	0	0	25667.7	0	0	0	0	0	42046.1	0	0	0	0	0	126290	0	0	0	0	0	0	262641	0	0	0	0	346209	150208	6.27626e+06	4.03795e+06
HINT-3;Histidine triad nucleotide-binding protein 2, mitochondrial;HIT-17kDa;PKCI-1-related HIT protein;PKCI-1-related HIT protein variant;Protein kinase C inhibitor-2	HINT2	Histidine triad nucleotide-binding protein 2, mitochondrial	Q9BX68;Q53HJ8;Q8WYJ5	7.354e+06	7.74073e+06	0.950039	1.50947e+07	308664	271704	327020	344903	199944	310803	188914	274366	131575	271395	222705	268720	166513	161128	113841	195233	275801	308857	220881	314191	99324.5	133664	174310	64969.9	104621	183485	261677	292396	223507	236690	199027	245863	0	0	257305	151437	90051.2	149850	169641	191582	0	214922
Zyxin;Zyxin-2;cDNA FLJ61463, highly similar to Zyxin;ESP-2;ZYX protein;cDNA FLJ53160, highly similar to Zyxin;cDNA FLJ53163, highly similar to Zyxin;cDNA, FLJ79126, highly similar to Zyxin;Zyxin, isoform CRA_a;Putative uncharacterized protein ZYX	ZYX;hCG_96060	Zyxin;ZYX protein (Fragment);cDNA FLJ53160, highly similar to Zyxin;Zyxin, isoform CRA_a;Putative uncharacterized protein ZYX	Q15942;B4DY85;Q28617;Q96AF9;Q9BUS0;B4DQR8;B4DQX7;C9IZ41	4.41054e+07	3.72211e+07	1.18496	8.13265e+07	368886	575946	1.02707e+06	231964	1.54188e+07	577485	307143	623166	970757	1.3095e+06	319732	141155	296308	556189	495675	214775	162505	201196	299501	265235	234557	325856	195816	3.8872e+06	1.19784e+07	337835	201220	179747	205407	250513	380586	320224	389306	572414	283319	313910	859832	309780	172523	627895	235001	605237
Keratinocyte differentiation-associated protein	KDAP;KRTDAP;UNQ467/PRO826	Isoform 1 of Keratinocyte differentiation-associated protein;Isoform 2 of Keratinocyte differentiation-associated protein	P60985-1;P60985;P60985-2	2.30884e+07	4.96576e+07	0.464952	7.2746e+07	167791	507877	285619	878478	292411	281362	277314	160544	619836	189029	243591	267048	570225	968883	268671	1.22223e+06	257226	199654	396070	158478	3.04229e+06	368422	288666	1.62042e+06	425844	227144	198680	178362	358585	233950	80294.4	176181	2.0885e+06	5.09643e+06	492286	2.09852e+06	789204	555150	1.37554e+06	465013	1.36523e+07	183945
Corticosteroid-binding globulin;Serpin A6;Transcortin;cDNA, FLJ94361, highly similar to Homo sapiens serine (or cysteine) proteinase inhibitor, clade A(alpha-1 antiproteinase, antitrypsin), member 6 (SERPINA6), mRNA	CBG;SERPINA6	Corticosteroid-binding globulin	P08185;A8K456;B2R9F2	1.80134e+07	1.13192e+07	1.59141	2.93326e+07	203582	142465	138022	301816	176077	277640	126736	175184	116790	67213.5	191797	289379	333862	749484	1.00831e+06	311361	278794	230883	227597	195113	2.09591e+06	459118	107759	432059	261706	200684	159322	191614	299356	265476	391353	200085	5.68712e+06	1.59115e+06	128618	590290	798993	63240.6	63803.9	273984	0	0
CCT-epsilon;T-complex protein 1 subunit epsilon;cDNA FLJ78433, highly similar to Homo sapiens chaperonin containing TCP1, subunit 5 (epsilon) (CCT5), mRNA;cDNA FLJ50442, highly similar to T-complex protein 1 subunit epsilon;cDNA FLJ51711, highly similar to T-complex protein 1 subunit epsilon;cDNA FLJ58784, highly similar to T-complex protein 1 subunit epsilon;cDNA FLJ54333, highly similar to T-co…	CCT5;CCTE;KIAA0098	T-complex protein 1 subunit epsilon;cDNA FLJ52361, highly similar to T-complex protein 1 subunit epsilon	P48643;A8K2X8;B4DDU6;B4DE30;B4DX08;B4DXI1;B4DZT5;B7ZAR1;Q9BU08;B4DYC8;B4DYD8;Q96GI1;Q9HB74	1.86692e+07	2.80792e+07	0.664875	4.67484e+07	484864	431059	1.05703e+06	523525	596527	509196	379315	537256	323814	709967	395698	568359	499312	555990	614639	1.04578e+06	420812	498604	533101	354029	691356	546033	399223	358144	860337	383103	526043	411904	303730	455378	503993	537376	307805	728197	617661	547733	773758	495710	703481	721257	1.07913e+06	685141
Alpha-tubulin 3;Tubulin alpha-1A chain;Tubulin alpha-3 chain;Tubulin B-alpha-1;Alpha-tubulin;cDNA FLJ53743, highly similar to Tubulin alpha-3 chain;Putative uncharacterized protein ENSP00000351411;cDNA FLJ53765, highly similar to Tubulin alpha chain	TUBA1A;TUBA3	Tubulin alpha-1A chain;cDNA FLJ53743, highly similar to Tubulin alpha-3 chain;Putative uncharacterized protein ENSP00000351411;cDNA FLJ53765, highly similar to Tubulin alpha chain	Q71U36;A8K0B8;Q9UQM3;B4DQK4;A6NCC1;B4DN58	9.32869e+06	1.08725e+07	0.858007	2.02012e+07	169005	294793	297690	307234	361993	294399	348268	171600	308049	175425	208416	175901	232650	208957	194775	200185	149869	110512	377745	350040	230564	313234	471112	272964	408324	288110	196620	373865	280822	207825	290479	384270	118589	308868	245545	1.43471e+06	322857	200822	608831	308036	0	215080
Cell proliferation-inducing gene 15 protein;Ferritin heavy chain;Ferritin	FTH;FTH1;FTHL6;OK/SW-cl.84;PIG15	Ferritin heavy chain;Ferritin	P02794;A9JQE1;B3KXC3;Q6NS36;Q6NZ44;Q8TD27	1.00514e+06	2.04254e+06	0.492105	3.04768e+06	33275.5	41149.8	43866.6	31760.8	16108	32643.1	24478.5	38629.9	20295	20783.7	33480	63342.4	36379.2	23566	28406.6	0	16140.1	16252	19192.8	25524.6	24105.9	23150.2	24447	11030.2	14921.5	26236.7	8864.57	21438.6	22101.8	10526.5	14754.9	23565.7	61340.9	120363	33020.4	484163	61263.3	28053.1	40869	30419.1	0	0
Putative uncharacterized protein FGG;Putative uncharacterized protein DKFZp779N0926	FGG;DKFZp779N0926	Putative uncharacterized protein FGG;Putative uncharacterized protein FGG	C9JU00;Q7Z664;C9JPQ9	6.77915e+06	1.26068e+07	0.537737	1.9386e+07	74413.7	218380	47837.4	120096	116278	361135	134723	184638	61347.9	0	196890	0	292552	242933	214015	90360.6	60562.8	156788	341747	185014	256318	183137	200798	334053	46331.8	0	173455	394340	253032	73776.8	181726	121179	771744	454412	235136	5.39904e+06	254193	11112.6	84534.4	72467.6	0	165530
Inorganic pyrophosphatase 2, mitochondrial;Pyrophosphatase SID6-306;Pyrophosphate phospho-hydrolase 2;cDNA FLJ60819, highly similar to Inorganic pyrophosphatase 2, mitochondrial (EC 3.6.1.1);cDNA FLJ76209, highly similar to Homo sapiens inorganic pyrophosphatase 2 (PPA2), transcript variant 2, mRNA;Putative uncharacterized protein PPA2;cDNA FLJ59863, highly similar to Inorganic pyrophosphatase 2,…	HSPC124;PPA2	Isoform 2 of Inorganic pyrophosphatase 2, mitochondrial;Isoform 1 of Inorganic pyrophosphatase 2, mitochondrial;inorganic pyrophosphatase 2 isoform 5 precursor;Isoform 3 of Inorganic pyrophosphatase 2, mitochondrial;inorganic pyrophosphatase 2 isoform 3 pr	Q9H2U2-2;Q9H2U2;Q9H2U2-1;B4DR66;Q9H2U2-3;A8K0P2;A6NKL9;C9JKC0;B4DFH3	4.04629e+06	3.47233e+07	0.11653	3.87696e+07	64740.9	54525	67350.4	44910.9	77129.5	38080.9	39451	138998	66660.4	73840.1	50191.1	103862	44740.2	12998.7	122015	82422.7	62448.3	66478.5	93965.4	123556	73414	62189.8	66860.4	46589.7	73733	97042.3	59216.4	86784.2	72574.8	114863	143818	73952.3	434654	1.14098e+06	71254.8	88839	49055.6	35060.1	43272.6	40960.6	6.5168e+06	239625
[truncated: 661 more rows]
[truncated: 54 more columns]
